# Supplementary material for: LowMACA: exploiting protein family analysis for the identification of rare driver mutations in cancer
Source: BMC Bioinformatics. 2016 Feb 9;17:80. doi: 10.1186/s12859-016-0935-7 (PMC4748640; doi:10.1186/s12859-016-0935-7)
Supplement: Additional file 2: — It contains detailed results of our analyses in Table S5 and S6. (XLSX 232 kb) [file 12859_2016_935_MOESM2_ESM.xlsx]

## Sheet: Table S5
#This table represents all the mutations found in more than 10000 cancer patient (cBioportal Database) on the RAS superfamily Pfam (PF00071, 133 genes, 130 with at least one mutation reported)
Gene_Symbol	Amino_acid_change	Position	Multiple_Aln_pos	LowMACA_Predicted	Variant_Type	avsnp142	clinvar_20140929	Humsavar	CiViC	DoCM	Disease_Associated	Cancer_Associated	SIFT	Polyphen2_HDIV	LRT	MutationTaster	MutationAssessor	FATHMM	RadialSVM	MetaLR	Percentage_of_damaging_functional_impact	Percentage_of_damaging_functional_impact_over_50%	Median_Percentage_of_damaging_functional_impact_per_Position
ARHGAP35	A189T	189	174		Missense_Mutation						no	no	T	B	D	D	M	T	T	T	0.25	no	0.25
ARHGAP35	A213V	213	250		Missense_Mutation						no	no	T	B	D	D	M	T	T	T	0.25	no	0.25
ARHGAP35	A230V	230	282	yes	Missense_Mutation						no	no	D	D	D	D	H	D	D	D	1	yes	1
ARHGAP35	D165N	165	144		Missense_Mutation						no	no	D	D	D	D	M	D	D	D	0.875	yes	0.875
ARHGAP35	D175Y	175	154		Missense_Mutation						no	no	D	D	D	D	M	T	D	D	0.75	yes	0.75
ARHGAP35	E207*	207	215		Nonsense_Mutation						no	no	D	.	D	A	.	.	.	.	0.375	no	0.375
ARHGAP35	G169D	169	148		Missense_Mutation						no	no	T	D	D	D	L	D	D	D	0.75	yes	0.75
ARHGAP35	I195M	195	199		Missense_Mutation						no	no	D	B	D	D	L	D	T	T	0.5	no	0.5
ARHGAP35	I210V	210	247		Missense_Mutation						no	no	T	B	D	D	N	T	T	T	0.25	no	0.25
ARHGAP35	K190N	190	194		Missense_Mutation						no	no	D	D	D	D	M	T	T	T	0.5	no	0.5
ARHGAP35	K193T	193	197		Missense_Mutation						no	no	D	D	D	D	M	T	D	D	0.75	yes	0.75
ARHGAP35	K221Q	221	273		Missense_Mutation						no	no	D	D	D	D	N	T	T	T	0.5	no	0.5
ARHGAP35	K249T	249	305		Missense_Mutation						no	no	D	P	D	D	L	T	D	D	0.75	yes	0.75
ARHGAP35	L199fs	199	203		Frame_Shift_Del						no	no	D	D	D	D	D	D	D	D	1	yes	1
ARHGAP35	Q177E	177	156		Missense_Mutation						no	no	D	D	D	D	M	T	D	D	0.75	yes	0.75
ARHGAP35	R168fs	168	147		Frame_Shift_Del						no	no	D	D	D	D	D	D	D	D	1	yes	1
ARHGAP35	R211T	211	248		Missense_Mutation						no	no	D	P	D	D	N	T	T	T	0.5	no	0.5
ARHGAP35	S229L	229	281		Missense_Mutation						no	no	D	D	D	D	H	D	D	D	1	yes	1
ARHGAP35	S232Y	232	287		Missense_Mutation						no	no	D	D	D	D	L	T	D	D	0.75	yes	0.75
ARHGAP35	V226M	226	278		Missense_Mutation						no	no	D	D	D	D	N	T	D	D	0.75	yes	0.75
ARHGAP35	V236G	236	292		Missense_Mutation						no	no	D	D	D	D	M	D	D	D	0.875	yes	0.875
ARHGAP5	A198G	198	203		Missense_Mutation						no	no	D	D	D	D	N	T	T	T	0.5	no	0.5
ARHGAP5	D247G	247	304		Missense_Mutation						no	no	D	D	D	D	M	T	D	D	0.75	yes	0.75
ARHGAP5	I163S	163	143		Missense_Mutation						no	no	D	D	D	D	L	T	D	D	0.75	yes	0.5
ARHGAP5	I163V	163	143		Missense_Mutation						no	no	T	B	D	D	N	T	T	T	0.25	no	0.5
ARHGAP5	K172R	172	152		Missense_Mutation						no	no	T	D	D	D	L	T	T	T	0.375	no	0.375
ARHGAP5	K220N	220	273		Missense_Mutation						no	no	D	D	D	D	L	T	T	T	0.5	no	0.5
ARHGAP5	N234fs	234	291		Frame_Shift_Del						no	no	D	D	D	D	D	D	D	D	1	yes	1
ARHGAP5	R210fs	210	248		Frame_Shift_Del						no	no	D	D	D	D	D	D	D	D	1	yes	1
ARHGAP5	R230*	230	283		Nonsense_Mutation						no	no	T	.	D	A	.	.	.	.	0.25	no	0.25
ARHGAP5	S188L	188	174		Missense_Mutation						no	no	T	B	N	D	L	T	T	T	0.125	no	0.125
ARHGAP5	S190fs	190	195		Frame_Shift_Del						no	no	D	D	D	D	D	D	D	D	1	yes	1
ARHGAP5	V185A	185	167		Missense_Mutation						no	no	T	B	D	N	N	T	T	T	0.125	no	0.125
ARHGAP5	V205M	205	210		Missense_Mutation						no	no	T	D	D	D	M	T	D	D	0.625	yes	0.625
ARHGAP5	V224L	224	277		Missense_Mutation						no	no	T	B	D	D	N	T	T	T	0.25	no	0.25
CDC42	A41T	41	63		Missense_Mutation						no	no	D	D	D	D	N	T	T	T	0.5	no	0.5
CDC42	D122N	122	211		Missense_Mutation						no	no	D	B	D	D	M	T	T	T	0.375	no	0.375
CDC42	D63V	63	113		Missense_Mutation						no	no	D	D	D	D	H	T	D	D	0.875	yes	0.875
CDC42	D65G	65	122		Missense_Mutation						no	no	D	D	D	D	H	T	D	D	0.875	yes	0.875
CDC42	D65V	65	122		Missense_Mutation						no	no	D	D	D	D	H	T	D	D	0.875	yes	0.875
CDC42	E127D	127	217		Missense_Mutation						no	no	T	B	D	D	N	T	T	T	0.25	no	0.25
CDC42	E62D	62	112		Missense_Mutation						no	no	D	D	D	D	M	D	D	D	0.875	yes	0.875
CDC42	E95Q	95	158		Missense_Mutation						no	no	D	P	D	D	L	T	T	T	0.5	no	0.5
CDC42	G12V	12	16	yes	Missense_Mutation						no	no	D	D	D	D	H	T	D	D	0.875	yes	0.875
CDC42	H104Y	104	168		Missense_Mutation						no	no	D	P	D	D	L	T	T	T	0.5	no	0.5
CDC42	K150N	150	273		Missense_Mutation						no	no	T	D	D	D	N	T	T	T	0.375	no	0.375
CDC42	K163N	163	289		Missense_Mutation						no	no	D	D	D	D	L	T	T	T	0.5	no	0.5
CDC42	K166E	166	293		Missense_Mutation						no	no	D	P	N	D	M	T	D	D	0.625	yes	0.625
CDC42	K16R	16	20		Missense_Mutation						no	no	D	D	D	D	H	D	D	D	1	yes	1
CDC42	L165P	165	292		Missense_Mutation						no	no	D	D	D	D	H	T	D	D	0.875	yes	0.875
CDC42	L70P	70	131		Missense_Mutation						no	no	D	D	D	D	H	T	D	D	0.875	yes	0.875
CDC42	Q116E	116	205		Missense_Mutation						no	no	D	D	D	D	M	T	D	D	0.75	yes	0.75
CDC42	Q162fs	162	288		Frame_Shift_Del						no	no	D	D	D	D	D	D	D	D	1	yes	1
CDC42	R147L	147	257		Missense_Mutation						no	no	D	P	D	D	M	T	D	T	0.625	yes	0.5625
CDC42	R147S	147	257		Missense_Mutation						no	no	D	P	D	D	L	T	T	T	0.5	no	0.5625
CDC42	R66K	66	127		Missense_Mutation						no	no	D	D	D	D	M	T	D	D	0.75	yes	0.75
CDC42	R68*	68	129		Nonsense_Mutation						no	no	T	.	D	A	.	.	.	.	0.25	no	0.25
CDC42	S71T	71	132		Missense_Mutation						no	no	D	D	D	D	H	T	D	D	0.875	yes	0.875
CDC42	S83L	83	144		Missense_Mutation						no	no	D	D	D	D	H	T	D	D	0.875	yes	0.875
CDC42	V84A	84	145		Missense_Mutation						no	no	D	P	D	D	H	D	D	D	1	yes	1
DIRAS1	A135V	135	250		Missense_Mutation	rs373053530					no	no	D	B	D	D	L	T	T	T	0.375	no	0.375
DIRAS1	A15V	15	15		Missense_Mutation						no	no	D	D	D	D	M	T	D	D	0.75	yes	0.75
DIRAS1	A81G	81	138		Missense_Mutation						no	no	T	D	D	D	N	T	T	T	0.375	no	0.375
DIRAS1	E125K	125	208		Missense_Mutation						no	no	T	P	D	D	N	T	T	T	0.375	no	0.375
DIRAS1	G14V	14	14		Missense_Mutation						no	no	D	D	D	D	H	D	D	D	1	yes	1
DIRAS1	G19C	19	19		Missense_Mutation						no	no	D	D	D	D	M	D	D	D	0.875	yes	0.875
DIRAS1	G64C	64	101		Missense_Mutation						no	no	D	D	D	D	H	D	D	D	1	yes	1
DIRAS1	G79C	79	136		Missense_Mutation						no	no	D	D	D	D	L	T	T	T	0.5	no	0.5
DIRAS1	G98R	98	157		Missense_Mutation						no	no	T	B	D	N	N	T	T	T	0.125	no	0.125
DIRAS1	L118F	118	201		Missense_Mutation						no	no	D	D	D	D	M	D	D	D	0.875	yes	0.875
DIRAS1	N121C	121	204		Missense_Mutation						no	no	T	T	T	T	T	T	T	T	0	no	0
DIRAS1	P69L	69	122		Missense_Mutation						no	no	D	D	D	D	L	T	T	T	0.5	no	0.4375
DIRAS1	P69R	69	122		Missense_Mutation						no	no	T	D	D	D	N	T	T	T	0.375	no	0.4375
DIRAS1	Q46*	46	64		Nonsense_Mutation						no	no	T	.	D	D	.	.	.	.	0.25	no	0.25
DIRAS1	R128W	128	217		Missense_Mutation	rs201090486					no	no	D	D	D	D	M	T	D	D	0.75	yes	0.75
DIRAS1	R26H	26	26		Missense_Mutation						no	no	D	D	D	D	M	T	D	D	0.75	yes	0.75
DIRAS1	S110N	110	191		Missense_Mutation						no	no	T	B	D	D	N	T	T	T	0.25	no	0.25
DIRAS1	S150L	150	281		Missense_Mutation						no	no	D	D	D	D	H	D	D	D	1	yes	1
DIRAS1	V105A	105	166		Missense_Mutation						no	no	T	B	N	D	N	T	T	T	0.125	no	0.0625
DIRAS1	V105M	105	166		Missense_Mutation	rs200592516					no	no	T	B	N	N	N	T	T	T	0	no	0.0625
DIRAS1	V10M	10	10		Missense_Mutation						no	no	D	D	D	D	L	T	D	D	0.75	yes	0.75
DIRAS1	V111M	111	193		Missense_Mutation						no	no	T	B	D	D	L	T	T	T	0.25	no	0.25
DIRAS1	V119M	119	202		Missense_Mutation						no	no	D	D	D	D	M	D	D	D	0.875	yes	0.875
DIRAS1	V130M	130	245		Missense_Mutation						no	no	D	D	D	D	M	D	D	D	0.875	yes	0.875
DIRAS1	V24E	24	24		Missense_Mutation						no	no	D	D	D	D	M	T	D	D	0.75	yes	0.75
DIRAS1	V47M	47	65		Missense_Mutation						no	no	D	D	D	D	L	T	D	T	0.625	yes	0.625
DIRAS2	A11V	11	11		Missense_Mutation						no	no	T	B	D	D	N	T	T	T	0.25	no	0.25
DIRAS2	A146S	146	276		Missense_Mutation						no	no	T	B	D	D	N	T	T	T	0.25	no	0.25
DIRAS2	A152T	152	282	yes	Missense_Mutation						no	no	D	D	D	D	M	D	D	D	0.875	yes	0.875
DIRAS2	A81T	81	138		Missense_Mutation						no	no	D	D	D	D	M	T	D	D	0.75	yes	0.75
DIRAS2	E102K	102	162		Missense_Mutation						no	no	D	B	D	D	N	T	T	T	0.375	no	0.375
DIRAS2	E106K	106	167		Missense_Mutation						no	no	D	B	D	D	N	T	T	T	0.375	no	0.375
DIRAS2	E160K	160	294		Missense_Mutation						no	no	T	B	D	D	L	T	T	T	0.25	no	0.25
DIRAS2	G109E	109	175		Missense_Mutation						no	no	T	T	T	T	T	T	T	T	0	no	0
DIRAS2	N167S	167	301		Missense_Mutation						no	no	D	B	D	D	N	T	T	T	0.375	no	0.375
DIRAS2	P115L	115	198		Missense_Mutation						no	no	D	D	D	D	M	T	D	D	0.75	yes	0.75
DIRAS2	P38L	38	51		Missense_Mutation						no	no	D	D	D	D	M	T	D	D	0.75	yes	0.75
DIRAS2	P38Q	38	51		Missense_Mutation						no	no	D	D	D	D	M	T	D	D	0.75	yes	0.75
DIRAS2	R33L	33	35	yes	Missense_Mutation						no	no	T	P	D	D	N	T	T	T	0.375	no	0.5625
DIRAS2	R33W	33	35	yes	Missense_Mutation						no	no	D	D	D	D	M	T	D	D	0.75	yes	0.5625
DIRAS2	R73Q	73	130		Missense_Mutation	rs552701958					no	no	D	D	D	D	L	T	D	D	0.75	yes	0.75
DIRAS2	R73W	73	130		Missense_Mutation						no	no	D	D	D	D	M	T	D	D	0.75	yes	0.75
DIRAS2	R91*	91	148		Nonsense_Mutation						no	no	T	.	D	D	.	.	.	.	0.25	no	0.25
DIRAS2	S128N	128	215		Missense_Mutation						no	no	T	B	N	N	N	T	T	T	0	no	0
DIRAS2	S75F	75	132		Missense_Mutation						no	no	T	T	T	T	T	T	T	T	0	no	0
DIRAS2	S77F	77	134	yes	Missense_Mutation	rs71494416					no	no	D	P	D	D	L	T	T	T	0.5	no	0.5
DIRAS2	S93F	93	152		Missense_Mutation						no	no	D	D	D	D	H	D	D	D	1	yes	1
DIRAS2	T39M	39	52		Missense_Mutation						no	no	D	D	D	D	H	D	D	D	1	yes	1
DIRAS2	V111L	111	193		Missense_Mutation						no	no	T	B	D	D	N	T	T	T	0.25	no	0.25
DIRAS2	V158M	158	292		Missense_Mutation						no	no	D	D	D	D	H	D	D	D	1	yes	1
DIRAS3	A100T	100	127		Missense_Mutation						no	no	D	D	.	N	M	T	T	T	0.25	no	0.25
DIRAS3	A129V	129	159		Missense_Mutation						no	no	T	B	.	N	N	T	T	T	0	no	0
DIRAS3	A46T	46	16	yes	Missense_Mutation						no	no	D	D	.	N	L	T	T	T	0.25	no	0.25
DIRAS3	C75F	75	63		Missense_Mutation						no	no	D	D	.	N	N	T	T	T	0.25	no	0.25
DIRAS3	C80*	80	76		Nonsense_Mutation						no	no	T	.	.	D	.	.	.	.	0.125	no	0.125
DIRAS3	D96N	96	112		Missense_Mutation						no	no	D	B	.	N	L	T	T	T	0.125	no	0.125
DIRAS3	E122G	122	149		Missense_Mutation						no	no	D	P	.	N	L	T	T	T	0.25	no	0.25
DIRAS3	E172K	172	258		Missense_Mutation						no	no	T	B	.	N	N	T	T	T	0	no	0
DIRAS3	F177V	177	277		Missense_Mutation						no	no	D	D	.	D	H	D	D	D	0.875	yes	0.875
DIRAS3	H110Q	110	137		Missense_Mutation						no	no	T	D	.	N	L	T	T	T	0.125	no	0.125
DIRAS3	N174K	174	273		Missense_Mutation						no	no	T	B	.	N	N	T	T	T	0	no	0
DIRAS3	R103H	103	130		Missense_Mutation						no	no	D	P	.	N	M	T	T	T	0.25	no	0.25
DIRAS3	R103L	103	130		Missense_Mutation						no	no	D	D	.	N	M	T	T	T	0.25	no	0.25
DIRAS3	R108W	108	135		Missense_Mutation						no	no	D	D	.	N	N	T	T	T	0.25	no	0.25
DIRAS3	R39H	39	9		Missense_Mutation	rs542821332					no	no	T	D	.	D	M	T	D	D	0.5	no	0.5
DIRAS3	R99H	99	122		Missense_Mutation						no	no	D	D	.	N	L	T	T	T	0.25	no	0.125
DIRAS3	R99P	99	122		Missense_Mutation						no	no	T	B	.	N	N	T	T	T	0	no	0.125
DIRAS3	S181L	181	281		Missense_Mutation						no	no	D	D	.	D	H	D	D	D	0.875	yes	0.875
DIRAS3	T184S	184	288		Missense_Mutation						no	no	T	B	.	N	L	T	T	T	0	no	0
DIRAS3	T52M	52	22		Missense_Mutation						no	no	D	D	.	N	L	T	T	T	0.25	no	0.25
DIRAS3	V48A	48	18		Missense_Mutation						no	no	D	D	.	D	H	D	D	D	0.875	yes	0.875
DNAJC27	A106T	106	155		Missense_Mutation						no	no	T	B	D	D	L	T	T	T	0.25	no	0.25
DNAJC27	A109V	109	159		Missense_Mutation						no	no	D	B	N	N	L	T	T	T	0.125	no	0.125
DNAJC27	E117*	117	168		Nonsense_Mutation						no	no	T	.	D	A	.	.	.	.	0.25	no	0.25
DNAJC27	E154K	154	257		Missense_Mutation						no	no	T	B	D	D	N	T	T	T	0.25	no	0.25
DNAJC27	F77L	77	113		Missense_Mutation						no	no	T	B	D	D	N	T	T	T	0.25	no	0.25
DNAJC27	G157R	157	274		Missense_Mutation						no	no	D	D	D	D	M	T	D	D	0.75	yes	0.8125
DNAJC27	G157V	157	274		Missense_Mutation						no	no	D	D	D	D	H	T	D	D	0.875	yes	0.8125
DNAJC27	H121N	121	176		Missense_Mutation						no	no	T	B	D	D	N	T	T	T	0.25	no	0.25
DNAJC27	I127S	127	197		Missense_Mutation						no	no	D	B	D	D	M	T	T	T	0.375	no	0.375
DNAJC27	I20T	20	11		Missense_Mutation						no	no	D	P	D	D	M	T	D	D	0.75	yes	0.75
DNAJC27	Q100H	100	147		Missense_Mutation						no	no	T	B	D	D	L	T	T	T	0.25	no	0.25
DNAJC27	R142C	142	217		Missense_Mutation						no	no	D	D	D	D	H	T	D	D	0.875	yes	0.875
DNAJC27	R35*	35	26		Nonsense_Mutation	rs147784881					no	no	T	.	D	D	.	.	.	.	0.25	no	0.25
ERAS	A165S	165	249		Missense_Mutation						no	no	T	T	T	T	T	T	T	T	0	no	0
ERAS	A97T	97	100		Missense_Mutation						no	no	T	T	T	T	T	T	T	T	0	no	0
ERAS	A97V	97	100		Missense_Mutation						no	no	T	T	T	T	T	T	T	T	0	no	0
ERAS	D69N	69	42		Missense_Mutation						no	no	T	T	T	T	T	T	T	T	0	no	0
ERAS	D71N	71	50		Missense_Mutation						no	no	T	T	T	T	T	T	T	T	0	no	0
ERAS	F120L	120	143		Missense_Mutation						no	no	T	T	T	T	T	T	T	T	0	no	0
ERAS	G48S	48	14		Missense_Mutation						no	no	T	T	T	T	T	T	T	T	0	no	0
ERAS	H102L	102	114		Missense_Mutation						no	no	T	T	T	T	T	T	T	T	0	no	0
ERAS	H171L	171	257		Missense_Mutation						no	no	T	T	T	T	T	T	T	T	0	no	0
ERAS	R185W	185	289		Missense_Mutation						no	no	T	T	T	T	T	T	T	T	0	no	0
ERAS	S181L	181	281		Missense_Mutation						no	no	T	T	T	T	T	T	T	T	0	no	0
ERAS	S193F	193	297		Missense_Mutation						no	no	T	T	T	T	T	T	T	T	0	no	0
ERAS	S50N	50	16	yes	Missense_Mutation						no	no	T	T	T	T	T	T	T	T	0	no	0
ERAS	V188M	188	292		Missense_Mutation						no	no	T	T	T	T	T	T	T	T	0	no	0
ERAS	W79*	79	63		Nonsense_Mutation						no	no	D	D	D	D	D	D	D	D	1	yes	1
GEM	A163V	163	149		Missense_Mutation						no	no	T	P	D	D	L	T	T	T	0.375	no	0.375
GEM	A92T	92	24		Missense_Mutation						no	no	T	D	D	D	N	T	T	T	0.375	no	0.375
GEM	A96S	96	28		Missense_Mutation						no	no	T	D	D	D	L	T	D	D	0.625	yes	0.625
GEM	C209F	209	255		Missense_Mutation						no	no	D	D	D	D	N	T	T	T	0.5	no	0.5
GEM	D151N	151	137		Missense_Mutation						no	no	T	P	D	D	L	D	T	T	0.5	no	0.5
GEM	E166G	166	154		Missense_Mutation						no	no	D	D	D	D	M	T	D	D	0.75	yes	0.75
GEM	E219R	219	279		Missense_Mutation						no	no	T	T	T	T	T	T	T	T	0	no	0
GEM	F217L	217	277		Missense_Mutation						no	no	D	D	D	D	M	D	D	D	0.875	yes	0.875
GEM	G150R	150	136		Missense_Mutation						no	no	D	D	D	D	M	T	D	D	0.75	yes	0.8125
GEM	G150W	150	136		Missense_Mutation						no	no	D	D	D	D	H	T	D	D	0.875	yes	0.8125
GEM	G85E	85	17	yes	Missense_Mutation	rs567967510					no	no	D	D	D	D	H	T	D	D	0.875	yes	0.875
GEM	K136*	136	112		Nonsense_Mutation						no	no	T	.	U	A	.	.	.	.	0.125	no	0.125
GEM	L154P	154	140		Missense_Mutation						no	no	D	D	D	D	M	D	D	D	0.875	yes	0.875
GEM	L195*	195	208		Nonsense_Mutation						no	no	T	.	D	D	.	.	.	.	0.25	no	0.25
GEM	L241F	241	305		Missense_Mutation						no	no	D	D	D	D	M	T	D	D	0.75	yes	0.75
GEM	L91V	91	23		Missense_Mutation						no	no	T	B	D	D	M	T	D	D	0.5	no	0.5
GEM	Q238H	238	302		Missense_Mutation						no	no	D	D	D	D	M	T	D	D	0.75	yes	0.75
GEM	R116Q	116	64		Missense_Mutation						no	no	T	D	D	D	L	T	T	T	0.375	no	0.375
GEM	R172*	172	161		Nonsense_Mutation						no	no	T	.	D	A	.	.	.	.	0.25	no	0.5
GEM	R172Q	172	161		Missense_Mutation						no	no	D	D	D	D	M	T	D	D	0.75	yes	0.5
GEM	R176L	176	166		Missense_Mutation						no	no	T	D	D	D	L	T	D	D	0.625	yes	0.6875
GEM	R176S	176	166		Missense_Mutation						no	no	D	D	D	D	M	T	D	D	0.75	yes	0.6875
GEM	R197W	197	210		Missense_Mutation	rs187593880					no	no	D	D	D	D	M	T	D	D	0.75	yes	0.75
GEM	R237Q	237	301		Missense_Mutation	rs368821999					no	no	D	D	D	D	M	T	D	D	0.75	yes	0.75
GEM	R77Q	77	9		Missense_Mutation						no	no	D	D	D	D	M	T	D	D	0.75	yes	0.75
GEM	T220N	220	280		Missense_Mutation						no	no	D	D	D	D	H	D	D	D	1	yes	1
GEM	V201M	201	245		Missense_Mutation						no	no	D	D	D	D	H	D	D	D	1	yes	1
GEM	V228M	228	292		Missense_Mutation	rs370285889					no	no	D	D	D	D	H	D	D	D	1	yes	1
GEM	Y157C	157	143		Missense_Mutation						no	no	D	D	D	D	H	D	D	D	1	yes	1
HRAS	A11D	11	15		Missense_Mutation						no	no	T	B	D	D	N	T	T	T	0.25	no	0.25
HRAS	A11S	11	15		Missense_Mutation						no	no	T	B	D	D	N	T	T	T	0.25	no	0.25
HRAS	A130T	130	250		Missense_Mutation						no	no	D	D	D	D	M	T	D	D	0.75	yes	0.75
HRAS	A134S	134	256		Missense_Mutation						no	no	D	B	D	D	M	D	D	D	0.75	yes	0.875
HRAS	A134T	134	256		Missense_Mutation						no	no	D	D	D	D	H	D	D	D	1	yes	0.875
HRAS	A59fs	59	100		Frame_Shift_Del						no	no	D	D	D	D	D	D	D	D	1	yes	0.9375
HRAS	A59T	59	100		Missense_Mutation						no	no	D	P	D	D	M	D	D	D	0.875	yes	0.9375
HRAS	A66T	66	127		Missense_Mutation						no	no	D	P	D	D	N	T	T	T	0.5	no	0.5
HRAS	D33N	33	50		Missense_Mutation						no	no	D	D	D	D	L	T	D	D	0.75	yes	0.75
HRAS	E143K	143	279		Missense_Mutation						no	no	D	D	D	D	H	D	D	D	1	yes	1
HRAS	E162G	162	302		Missense_Mutation						no	no	D	D	U	D	M	T	D	D	0.625	yes	0.5625
HRAS	E162K	162	302		Missense_Mutation						no	no	D	D	U	D	N	T	D	T	0.5	no	0.5625
HRAS	E91K	91	154		Missense_Mutation						no	no	T	B	D	D	M	T	T	T	0.25	no	0.25
HRAS	F82L	82	143		Missense_Mutation						no	no	D	P	D	D	H	D	D	D	1	yes	1
HRAS	G12A	12	16	yes	Missense_Mutation	rs104894230	CLINSIG=pathogenic|pathogenic|pathogenic|pathogenic;CLNDBN=Malignant_tumor_of_urinary_bladder|Costello_syndrome|Myopathy\x2c_congenital\x2c_with_excess_of_muscle_spindles|Epidermal_nevus,Costello_syndrome,Costello_syndrome\x2c_severe|Nevus_sebaceous|Costello_syndrome;CLNREVSTAT=single|mult|single|single,single,single|single|single;CLNACC=RCV000013431.3|RCV000013432.23|RCV000013433.23|RCV000032850…	Costello_syndrome_(CSTLO)_[MIM:218040]			yes	no	D	P	D	D	M	T	D	D	0.75	yes	0.75
HRAS	G12C	12	16	yes	Missense_Mutation	rs104894229	CLINSIG=pathogenic|pathogenic|pathogenic;CLNDBN=Costello_syndrome|Nevus_sebaceous|Epidermal_nevus,Costello_syndrome|Myopathy\x2c_congenital\x2c_with_excess_of_muscle_spindles|EPIDERMAL_NEVUS_WITH_UROTHELIAL_CANCER\x2c_SOMATIC|Nevus_sebaceous|not_provided;CLNREVSTAT=mult|single|single,mult|single|single|single|single;CLNACC=RCV000013447.22|RCV000029211.3|RCV000032851.3,RCV000013435.24|RCV000013436…	Costello_syndrome_(CSTLO)_[MIM:218040]			yes	no	D	P	D	A	M	T	D	D	0.75	yes	0.75
HRAS	G12D	12	16	yes	Missense_Mutation	rs104894230	CLINSIG=pathogenic|pathogenic|pathogenic|pathogenic;CLNDBN=Malignant_tumor_of_urinary_bladder|Costello_syndrome|Myopathy\x2c_congenital\x2c_with_excess_of_muscle_spindles|Epidermal_nevus,Costello_syndrome,Costello_syndrome\x2c_severe|Nevus_sebaceous|Costello_syndrome;CLNREVSTAT=single|mult|single|single,single,single|single|single;CLNACC=RCV000013431.3|RCV000013432.23|RCV000013433.23|RCV000032850…	Costello_syndrome_(CSTLO)_[MIM:218040]			yes	no	D	P	D	D	M	T	D	D	0.75	yes	0.75
HRAS	G12S	12	16	yes	Missense_Mutation	rs104894229	CLINSIG=pathogenic|pathogenic|pathogenic;CLNDBN=Costello_syndrome|Nevus_sebaceous|Epidermal_nevus,Costello_syndrome|Myopathy\x2c_congenital\x2c_with_excess_of_muscle_spindles|EPIDERMAL_NEVUS_WITH_UROTHELIAL_CANCER\x2c_SOMATIC|Nevus_sebaceous|not_provided;CLNREVSTAT=mult|single|single,mult|single|single|single|single;CLNACC=RCV000013447.22|RCV000029211.3|RCV000032851.3,RCV000013435.24|RCV000013436…	Congenital_myopathy_with_excess_of_muscle_spindles_(CMEMS)_[MIM:218040]|Costello_syndrome_(CSTLO)_[MIM:218040]			yes	no	D	P	D	D	L	T	T	T	0.5	no	0.75
HRAS	G13C	13	17	yes	Missense_Mutation	rs104894228	CLINSIG=pathogenic;CLNDBN=Costello_syndrome,Nevus_sebaceous|Epidermal_nevus_syndrome|Epidermal_nevus;CLNREVSTAT=mult,single|single|single;CLNACC=RCV000013440.24,RCV000029212.3|RCV000029213.3|RCV000032852.3;CLNDSDB=GeneReviews:MedGen:OMIM:Orphanet:SNOMED_CT,MedGen|MedGen:OMIM:Orphanet:SNOMED_CT|MedGen:OMIM:SNOMED_CT;CLNDSDBID=NBK1507:C0587248:218040:ORPHA3071:309776008,C0853032|C0265318:163200:ORP…	Costello_syndrome_(CSTLO)_[MIM:218040]		thyroid cancer	yes	yes	D	P	D	A	M	T	D	T	0.625	yes	0.5625
HRAS	G13D	13	17	yes	Missense_Mutation	rs104894226	CLINSIG=pathogenic;CLNDBN=Costello_syndrome;CLNREVSTAT=single;CLNACC=RCV000013438.23;CLNDSDB=GeneReviews:MedGen:OMIM:Orphanet:SNOMED_CT;CLNDSDBID=NBK1507:C0587248:218040:ORPHA3071:309776008	Costello_syndrome_(CSTLO)_[MIM:218040]			yes	no	D	B	D	A	M	T	D	T	0.5	no	0.5625
HRAS	G13I	13	17	yes	Missense_Mutation						no	no	T	T	T	T	T	T	T	T	0	no	0.5625
HRAS	G13R	13	17	yes	Missense_Mutation	rs104894228	CLINSIG=pathogenic;CLNDBN=Costello_syndrome,Nevus_sebaceous|Epidermal_nevus_syndrome|Epidermal_nevus;CLNREVSTAT=mult,single|single|single;CLNACC=RCV000013440.24,RCV000029212.3|RCV000029213.3|RCV000032852.3;CLNDSDB=GeneReviews:MedGen:OMIM:Orphanet:SNOMED_CT,MedGen|MedGen:OMIM:Orphanet:SNOMED_CT|MedGen:OMIM:SNOMED_CT;CLNDSDBID=NBK1507:C0587248:218040:ORPHA3071:309776008,C0853032|C0265318:163200:ORP…	Schimmelpenning-Feuerstein-Mims_syndrome_(SFM)_[MIM:163200]		thyroid cancer	yes	yes	D	D	D	D	M	T	D	D	0.75	yes	0.5625
HRAS	G13S	13	17	yes	Missense_Mutation	rs104894228	CLINSIG=pathogenic;CLNDBN=Costello_syndrome,Nevus_sebaceous|Epidermal_nevus_syndrome|Epidermal_nevus;CLNREVSTAT=mult,single|single|single;CLNACC=RCV000013440.24,RCV000029212.3|RCV000029213.3|RCV000032852.3;CLNDSDB=GeneReviews:MedGen:OMIM:Orphanet:SNOMED_CT,MedGen|MedGen:OMIM:Orphanet:SNOMED_CT|MedGen:OMIM:SNOMED_CT;CLNDSDBID=NBK1507:C0587248:218040:ORPHA3071:309776008,C0853032|C0265318:163200:ORP…				yes	no	D	P	D	D	M	T	T	T	0.5	no	0.5625
HRAS	G13V	13	17	yes	Missense_Mutation	rs104894226	CLINSIG=pathogenic;CLNDBN=Costello_syndrome;CLNREVSTAT=single;CLNACC=RCV000013438.23;CLNDSDB=GeneReviews:MedGen:OMIM:Orphanet:SNOMED_CT;CLNDSDBID=NBK1507:C0587248:218040:ORPHA3071:309776008				yes	no	D	D	D	D	H	T	D	D	0.875	yes	0.5625
HRAS	G48R	48	88		Missense_Mutation						no	no	D	D	D	D	M	T	D	D	0.75	yes	0.75
HRAS	K117N	117	205		Missense_Mutation						no	no	D	D	D	D	H	D	D	D	1	yes	1
HRAS	L120V	120	208		Missense_Mutation						no	no	D	B	D	D	M	T	T	T	0.375	no	0.375
HRAS	L133R	133	255		Missense_Mutation						no	no	D	P	D	D	M	T	T	T	0.5	no	0.5
HRAS	Q61H	61	102	yes	Missense_Mutation						no	no	D	B	D	D	M	D	T	D	0.625	yes	0.8125
HRAS	Q61K	61	102	yes	Missense_Mutation	rs28933406	CLINSIG=other|other;CLNDBN=Thyroid_cancer\x2c_follicular|Spermatocytic_seminoma;CLNREVSTAT=single|single;CLNACC=RCV000013434.3|RCV000022795.3;CLNDSDB=MedGen:OMIM:Orphanet|MedGen;CLNDSDBID=C0206682:188470:ORPHA146|C0334517				yes	no	D	B	D	D	H	D	D	D	0.875	yes	0.8125
HRAS	Q61L	61	102	yes	Missense_Mutation	rs121913233					no	no	D	P	D	D	H	D	D	D	1	yes	0.8125
HRAS	Q61R	61	102	yes	Missense_Mutation	rs121913233				thyroid cancer	yes	yes	D	B	D	D	M	D	D	D	0.75	yes	0.8125
HRAS	R123C	123	217		Missense_Mutation	rs369106578					no	no	D	D	D	D	H	T	D	D	0.875	yes	0.875
HRAS	R123H	123	217		Missense_Mutation						no	no	D	D	D	D	H	T	D	D	0.875	yes	0.875
HRAS	R128L	128	248		Missense_Mutation						no	no	T	B	D	D	N	T	T	T	0.25	no	0.375
HRAS	R128W	128	248		Missense_Mutation						no	no	D	D	D	D	N	T	T	T	0.5	no	0.375
HRAS	R149fs	149	289		Frame_Shift_Del						no	no	D	D	D	D	D	D	D	D	1	yes	1
HRAS	R73C	73	134	yes	Missense_Mutation						no	no	D	D	D	D	H	T	D	D	0.875	yes	0.875
HRAS	Y32*	32	43		Nonsense_Mutation						no	no	T	.	D	A	.	.	.	.	0.25	no	0.25
IFT22	E60K	60	95		Missense_Mutation	rs568336190					no	no	D	D	D	D	M	T	D	D	0.75	yes	0.75
IFT22	H95P	95	152		Missense_Mutation						no	no	T	P	D	D	M	T	D	D	0.625	yes	0.625
IFT22	M118I	118	200		Missense_Mutation						no	no	T	B	D	N	N	T	T	T	0.125	no	0.125
IFT22	R96W	96	153		Missense_Mutation						no	no	D	B	D	N	N	T	T	T	0.25	no	0.25
IFT22	S26Y	26	30		Missense_Mutation						no	no	D	D	D	D	L	T	D	D	0.75	yes	0.75
IFT22	V107F	107	166		Missense_Mutation						no	no	T	D	D	D	M	T	D	D	0.625	yes	0.625
IFT22	V87I	87	142		Missense_Mutation	rs370329389					no	no	T	B	N	N	L	D	T	T	0.125	no	0.125
IFT27	164_165FH>LY	164	296		Missense_Mutation						no	no	T	T	T	T	T	T	T	T	0	no	0
IFT27	A138V	138	250		Missense_Mutation						no	no	D	D	.	D	M	T	D	D	0.625	yes	0.625
IFT27	A20T	20	22		Missense_Mutation						no	no	T	D	D	D	L	T	T	T	0.375	no	0.375
IFT27	A22G	22	24		Missense_Mutation						no	no	D	P	N	D	M	T	T	T	0.375	no	0.375
IFT27	L85*	85	139		Nonsense_Mutation						no	no	T	.	N	A	.	.	.	.	0.125	no	0.125
IFT27	R131Q	131	217		Missense_Mutation	rs551959746					no	no	T	P	.	N	M	T	T	D	0.25	no	0.25
IFT27	R26H	26	28		Missense_Mutation	rs185871181					no	no	D	B	N	D	N	T	T	T	0.25	no	0.25
IFT27	T19I	19	21		Missense_Mutation						no	no	D	D	D	D	M	D	D	D	0.875	yes	0.875
KRAS	10_11insG	10	14		In_Frame_Ins						no	no	T	T	T	T	T	T	T	T	0	no	0
KRAS	A12G	12	16	yes	Missense_Mutation						no	no	T	T	T	T	T	T	T	T	0	no	0.75
KRAS	A146P	146	282	yes	Missense_Mutation					colorectal cancer	yes	yes	D	D	N	D	H	D	D	D	0.875	yes	0.875
KRAS	A146T	146	282	yes	Missense_Mutation	rs121913527				colorectal cancer	yes	yes	D	D	D	D	H	D	D	D	1	yes	0.875
KRAS	A146V	146	282	yes	Missense_Mutation					thyroid cancer|colorectal cancer	yes	yes	D	D	D	D	M	D	D	D	0.875	yes	0.875
KRAS	A18D	18	22		Missense_Mutation						no	no	D	D	D	D	H	T	D	D	0.875	yes	0.875
KRAS	A59E	59	100		Missense_Mutation						no	no	D	D	D	D	H	D	D	D	1	yes	1
KRAS	A59G	59	100		Missense_Mutation						no	no	D	P	D	D	H	D	D	D	1	yes	1
KRAS	A59T	59	100		Missense_Mutation	rs121913528	CLINSIG=other;CLNDBN=Bladder_cancer\x2c_transitional_cell\x2c_somatic;CLNREVSTAT=single;CLNACC=RCV000013410.3;CLNDSDB=.;CLNDSDBID=.	Gastric_cancer_(GASC)_[MIM:613659]			yes	no	D	P	D	D	H	D	D	D	1	yes	1
KRAS	C118S	118	206		Missense_Mutation						no	no	D	B	D	D	N	T	T	T	0.375	no	0.375
KRAS	D119N	119	207		Missense_Mutation						no	no	D	D	D	D	H	D	D	D	1	yes	1
KRAS	D153N	153	293		Missense_Mutation						no	no	T	P	.	D	.	T	T	T	0.25	no	0.25
KRAS	D33E	33	50		Missense_Mutation						no	no	D	D	D	D	L	T	T	T	0.5	no	0.5
KRAS	D57N	57	98		Missense_Mutation						no	no	D	D	N	D	H	D	D	D	0.875	yes	0.875
KRAS	D92Y	92	155		Missense_Mutation						no	no	D	D	D	D	M	T	D	D	0.75	yes	0.75
KRAS	E62G	62	112		Missense_Mutation						no	no	D	D	D	D	M	D	D	D	0.875	yes	0.9375
KRAS	E62K	62	112		Missense_Mutation						no	no	D	P	D	D	H	D	D	D	1	yes	0.9375
KRAS	E63K	63	113		Missense_Mutation						no	no	D	D	D	D	L	T	D	D	0.75	yes	0.75
KRAS	E98*	98	162		Nonsense_Mutation						no	no	D	.	D	D	.	.	.	.	0.375	no	0.375
KRAS	F156L	156	296		Missense_Mutation	rs104894362	CLINSIG=pathogenic;CLNDBN=Cardiofaciocutaneous_syndrome_2;CLNREVSTAT=single;CLNACC=RCV000013426.24;CLNDSDB=MedGen:OMIM:Orphanet;CLNDSDBID=CN176912:615278:ORPHA1340				yes	no	D	D	.	A	.	T	D	D	0.625	yes	0.625
KRAS	G12A	12	16	yes	Missense_Mutation	rs121913529	CLINSIG=other|other;CLNDBN=Carcinoma_of_pancreas|Nevus_sebaceous,Non-small_cell_lung_cancer,Carcinoma_of_pancreas|Neoplasm_of_stomach|Epidermal_nevus|Nevus_sebaceous|Epidermal_nevus_syndrome;CLNREVSTAT=single|single,single,single|single|single|single|single;CLNACC=RCV000013413.3|RCV000029216.3,RCV000038266.1,RCV000013411.3|RCV000013412.3|RCV000022799.3|RCV000029214.3|RCV000029215.3;CLNDSDB=MedGen…		Lung Adenocarcinoma	ovarian cancer|non-small cell lung carcinoma|colorectal cancer	yes	yes	D	P	D	D	M	T	D	D	0.75	yes	0.75
KRAS	G12C	12	16	yes	Missense_Mutation	rs121913530	CLINSIG=other|other|other;CLNDBN=Lung_cancer|Non-small_cell_lung_cancer|Endometrial_carcinoma,Squamous_cell_carcinoma_of_lung|Malignant_tumor_of_urinary_bladder,Neoplasm_of_stomach|Non-small_cell_lung_cancer|Neoplasm_of_ovary;CLNREVSTAT=single|single|not,single|single,single|single|not;CLNACC=RCV000013406.3|RCV000038265.1|RCV000119791.1,RCV000013407.3|RCV000013408.3,RCV000013414.3|RCV000038264.1|…		Lung Adenocarcinoma, Lung Cancer	thyroid cancer|ovarian cancer|non-small cell lung carcinoma|colorectal cancer	yes	yes	D	D	D	D	M	T	D	D	0.75	yes	0.75
KRAS	G12D	12	16	yes	Missense_Mutation	rs121913529	CLINSIG=other|other;CLNDBN=Carcinoma_of_pancreas|Nevus_sebaceous,Non-small_cell_lung_cancer,Carcinoma_of_pancreas|Neoplasm_of_stomach|Epidermal_nevus|Nevus_sebaceous|Epidermal_nevus_syndrome;CLNREVSTAT=single|single,single,single|single|single|single|single;CLNACC=RCV000013413.3|RCV000029216.3,RCV000038266.1,RCV000013411.3|RCV000013412.3|RCV000022799.3|RCV000029214.3|RCV000029215.3;CLNDSDB=MedGen…	Gastric_cancer_(GASC)_[MIM:613659]	Lung Adenocarcinoma, Non-small Cell Lung Carcinoma, Lung Cancer	thyroid cancer|ovarian cancer|non-small cell lung carcinoma|colorectal cancer|acute myeloid leukemia	yes	yes	D	P	D	D	M	T	D	D	0.75	yes	0.75
KRAS	G12F	12	16	yes	Missense_Mutation						no	no	T	T	T	T	T	T	T	T	0	no	0.75
KRAS	G12R	12	16	yes	Missense_Mutation	rs121913530	CLINSIG=other|other|other;CLNDBN=Lung_cancer|Non-small_cell_lung_cancer|Endometrial_carcinoma,Squamous_cell_carcinoma_of_lung|Malignant_tumor_of_urinary_bladder,Neoplasm_of_stomach|Non-small_cell_lung_cancer|Neoplasm_of_ovary;CLNREVSTAT=single|single|not,single|single,single|single|not;CLNACC=RCV000013406.3|RCV000038265.1|RCV000119791.1,RCV000013407.3|RCV000013408.3,RCV000013414.3|RCV000038264.1|…			thyroid cancer|ovarian cancer|non-small cell lung carcinoma|colorectal cancer	yes	yes	D	P	D	D	M	T	D	D	0.75	yes	0.75
KRAS	G12S	12	16	yes	Missense_Mutation	rs121913530	CLINSIG=other|other|other;CLNDBN=Lung_cancer|Non-small_cell_lung_cancer|Endometrial_carcinoma,Squamous_cell_carcinoma_of_lung|Malignant_tumor_of_urinary_bladder,Neoplasm_of_stomach|Non-small_cell_lung_cancer|Neoplasm_of_ovary;CLNREVSTAT=single|single|not,single|single,single|single|not;CLNACC=RCV000013406.3|RCV000038265.1|RCV000119791.1,RCV000013407.3|RCV000013408.3,RCV000013414.3|RCV000038264.1|…	Gastric_cancer_(GASC)_[MIM:613659]		thyroid cancer|non-small cell lung carcinoma|colorectal cancer	yes	yes	D	P	D	D	L	T	T	T	0.5	no	0.75
KRAS	G12V	12	16	yes	Missense_Mutation	rs121913529	CLINSIG=other|other;CLNDBN=Carcinoma_of_pancreas|Nevus_sebaceous,Non-small_cell_lung_cancer,Carcinoma_of_pancreas|Neoplasm_of_stomach|Epidermal_nevus|Nevus_sebaceous|Epidermal_nevus_syndrome;CLNREVSTAT=single|single,single,single|single|single|single|single;CLNACC=RCV000013413.3|RCV000029216.3,RCV000038266.1,RCV000013411.3|RCV000013412.3|RCV000022799.3|RCV000029214.3|RCV000029215.3;CLNDSDB=MedGen…	Gastric_cancer_(GASC)_[MIM:613659]	Lung Adenocarcinoma	thyroid cancer|ovarian cancer|colorectal cancer|acute myeloid leukemia	yes	yes	D	D	D	D	M	T	D	D	0.75	yes	0.75
KRAS	G12Y	12	16	yes	Missense_Mutation						no	no	T	T	T	T	T	T	T	T	0	no	0.75
KRAS	G138V	138	273		Missense_Mutation						no	no	D	P	D	D	H	T	D	D	0.875	yes	0.875
KRAS	G13C	13	17	yes	Missense_Mutation	rs121913535	CLINSIG=other;CLNDBN=Non-small_cell_lung_cancer,Pilocytic_astrocytoma|Non-small_cell_lung_cancer;CLNREVSTAT=single,single|single;CLNACC=RCV000038268.1,RCV000013424.3|RCV000038267.1;CLNDSDB=MedGen:SNOMED_CT,MedGen|MedGen:SNOMED_CT;CLNDSDBID=C0007131:254637007,C0334583|C0007131:254637007			non-small cell lung carcinoma|colorectal cancer	yes	yes	D	D	D	D	M	T	D	D	0.75	yes	0.75
KRAS	G13D	13	17	yes	Missense_Mutation	rs112445441	CLINSIG=other;CLNDBN=Non-small_cell_lung_cancer,Breast_adenocarcinoma|Non-small_cell_lung_cancer;CLNREVSTAT=single,single|single;CLNACC=RCV000038270.1,RCV000013409.3|RCV000038269.1;CLNDSDB=MedGen:SNOMED_CT,MedGen|MedGen:SNOMED_CT;CLNDSDBID=C0007131:254637007,C0858252|C0007131:254637007	Gastric_cancer_(GASC)_[MIM:613659]	Colon Carcinoma, Colorectal Cancer	thyroid cancer|ovarian cancer|non-small cell lung carcinoma|colorectal cancer|acute myeloid leukemia	yes	yes	D	P	D	D	M	T	D	D	0.75	yes	0.75
KRAS	G13V	13	17	yes	Missense_Mutation	rs112445441	CLINSIG=other;CLNDBN=Non-small_cell_lung_cancer,Breast_adenocarcinoma|Non-small_cell_lung_cancer;CLNREVSTAT=single,single|single;CLNACC=RCV000038270.1,RCV000013409.3|RCV000038269.1;CLNDSDB=MedGen:SNOMED_CT,MedGen|MedGen:SNOMED_CT;CLNDSDBID=C0007131:254637007,C0858252|C0007131:254637007			colorectal cancer	yes	yes	D	D	D	D	H	T	D	D	0.875	yes	0.75
KRAS	I21R	21	25		Missense_Mutation						no	no	D	D	D	D	L	T	D	D	0.75	yes	0.75
KRAS	I24N	24	28		Missense_Mutation						no	no	D	D	D	D	M	T	D	D	0.75	yes	0.75
KRAS	I36L	36	53		Missense_Mutation						no	no	D	B	D	D	M	T	D	D	0.625	yes	0.8125
KRAS	I36M	36	53		Missense_Mutation			Noonan_syndrome_3_(NS3)_[MIM:609942]			yes	no	D	D	D	D	H	D	D	D	1	yes	0.8125
KRAS	K117N	117	205		Missense_Mutation					colorectal cancer|colorectal cancer	yes	yes	D	D	D	D	H	D	D	D	1	yes	1
KRAS	K147N	147	283		Missense_Mutation						no	no	D	D	D	D	H	T	D	D	0.875	yes	0.875
KRAS	K5E	5	9		Missense_Mutation	rs193929331	CLINSIG=pathogenic;CLNDBN=Noonan_syndrome_3;CLNREVSTAT=single;CLNACC=RCV000013427.18;CLNDSDB=GeneReviews:MedGen:OMIM:Orphanet;CLNDSDBID=NBK1124:C1860991:609942:ORPHA648	Noonan_syndrome_3_(NS3)_[MIM:609942]			yes	no	D	D	D	D	H	D	D	D	1	yes	1
KRAS	K88*	88	149		Nonsense_Mutation						no	no	T	.	D	D	.	.	.	.	0.25	no	0.25
KRAS	L19F	19	23		Missense_Mutation	rs121913538					no	no	D	D	D	D	M	T	D	D	0.75	yes	0.75
KRAS	L23R	23	27		Missense_Mutation						no	no	D	D	D	D	M	T	D	D	0.75	yes	0.75
KRAS	N26K	26	32		Missense_Mutation						no	no	D	B	D	D	L	T	T	T	0.375	no	0.375
KRAS	P110H	110	198		Missense_Mutation						no	no	D	D	D	D	M	T	D	D	0.75	yes	0.6875
KRAS	P110S	110	198		Missense_Mutation						no	no	D	D	N	D	M	T	D	D	0.625	yes	0.6875
KRAS	P121H	121	209		Missense_Mutation						no	no	D	P	D	D	L	T	D	D	0.75	yes	0.75
KRAS	P140H	140	276		Missense_Mutation						no	no	D	P	D	D	L	T	D	D	0.75	yes	0.75
KRAS	Q22K	22	26		Missense_Mutation	rs121913236					no	no	D	D	D	D	M	T	D	D	0.75	yes	0.75
KRAS	Q61H	61	102	yes	Missense_Mutation	rs17851045	CLINSIG=other;CLNDBN=Non-small_cell_lung_cancer;CLNREVSTAT=single;CLNACC=RCV000038259.1;CLNDSDB=MedGen:SNOMED_CT;CLNDSDBID=C0007131:254637007			non-small cell lung carcinoma|colorectal cancer|acute myeloid leukemia|non-small cell lung carcinoma|colorectal cancer|acute myeloid leukemia	yes	yes	D	B	D	D	M	D	D	D	0.75	yes	0.75
KRAS	Q61K	61	102	yes	Missense_Mutation	rs121913238				thyroid cancer|non-small cell lung carcinoma|colorectal cancer	yes	yes	D	B	D	D	M	D	D	D	0.75	yes	0.75
KRAS	Q61L	61	102	yes	Missense_Mutation	rs121913240	CLINSIG=other;CLNDBN=Non-small_cell_lung_cancer,Noonan's_syndrome;CLNREVSTAT=single,single;CLNACC=RCV000038258.1,RCV000038257.1;CLNDSDB=MedGen:SNOMED_CT,GeneReviews:MedGen:SNOMED_CT;CLNDSDBID=C0007131:254637007,NBK1124:C0028326:205824006			thyroid cancer|non-small cell lung carcinoma|colorectal cancer	yes	yes	D	D	D	D	H	D	D	D	1	yes	0.75
KRAS	Q61R	61	102	yes	Missense_Mutation	rs121913240	CLINSIG=other;CLNDBN=Non-small_cell_lung_cancer,Noonan's_syndrome;CLNREVSTAT=single,single;CLNACC=RCV000038258.1,RCV000038257.1;CLNDSDB=MedGen:SNOMED_CT,GeneReviews:MedGen:SNOMED_CT;CLNDSDBID=C0007131:254637007,NBK1124:C0028326:205824006			thyroid cancer|non-small cell lung carcinoma|colorectal cancer	yes	yes	D	B	D	D	M	D	D	D	0.75	yes	0.75
KRAS	R135T	135	257		Missense_Mutation						no	no	D	B	D	D	L	T	T	T	0.375	no	0.375
KRAS	R161G	161	301		Missense_Mutation						no	no	D	D	D	D	M	T	D	D	0.75	yes	0.75
KRAS	R164*	164	304		Nonsense_Mutation	rs200186819					no	no	T	.	D	D	.	.	.	.	0.25	no	0.3125
KRAS	R164Q	164	304		Missense_Mutation						no	no	D	D	N	D	L	T	T	T	0.375	no	0.3125
KRAS	R68M	68	129		Missense_Mutation						no	no	D	D	D	D	M	T	D	D	0.75	yes	0.75
KRAS	R68S	68	129		Missense_Mutation						no	no	D	D	D	D	M	T	D	D	0.75	yes	0.75
KRAS	R97I	97	161		Missense_Mutation						no	no	.	P	D	D	N	T	T	T	0.375	no	0.375
KRAS	T158A	158	298		Missense_Mutation						no	no	T	B	D	D	N	T	T	T	0.25	no	0.25
KRAS	T20R	20	24		Missense_Mutation						no	no	D	D	D	D	M	T	D	D	0.75	yes	0.75
KRAS	T74P	74	135		Missense_Mutation						no	no	D	D	D	D	M	T	D	D	0.75	yes	0.75
KRAS	V14I	14	18		Missense_Mutation	rs104894365	CLINSIG=pathogenic|untested;CLNDBN=Noonan_syndrome_3|Endometrial_carcinoma;CLNREVSTAT=single|not;CLNACC=RCV000013420.17|RCV000119792.1;CLNDSDB=GeneReviews:MedGen:OMIM:Orphanet|MedGen:OMIM:SNOMED_CT;CLNDSDBID=NBK1124:C1860991:609942:ORPHA648|C0476089:608089:254878006	Noonan_syndrome_3_(NS3)_[MIM:609942]			yes	no	D	D	D	A	H	D	D	D	1	yes	1
KRAS	V14L	14	18		Missense_Mutation						no	no	D	D	D	D	H	D	D	D	1	yes	1
KRAS	V160A	160	300		Missense_Mutation	rs539423712					no	no	D	D	D	D	L	T	T	T	0.5	no	0.5
KRAS	V9I	9	13		Missense_Mutation						no	no	D	D	D	D	N	T	T	T	0.5	no	0.5
KRAS	Y64D	64	114		Missense_Mutation						no	no	D	D	D	D	M	D	D	D	0.875	yes	0.875
KRAS	Y64H	64	114		Missense_Mutation						no	no	D	D	D	D	M	T	D	D	0.75	yes	0.875
KRAS	Y64N	64	114		Missense_Mutation						no	no	D	D	D	D	M	D	D	D	0.875	yes	0.875
MRAS	A28T	28	22		Missense_Mutation						no	no	D	D	D	D	M	T	D	D	0.75	yes	0.75
MRAS	D129G	129	207		Missense_Mutation						no	no	D	D	D	D	H	D	D	D	1	yes	1
MRAS	D165N	165	293		Missense_Mutation						no	no	T	D	N	D	L	T	T	T	0.25	no	0.25
MRAS	E143Q	143	252		Missense_Mutation						no	no	T	P	D	D	L	T	T	T	0.375	no	0.375
MRAS	E154*	154	279		Nonsense_Mutation						no	no	D	.	D	A	.	.	.	.	0.375	no	0.375
MRAS	E73K	73	113		Missense_Mutation						no	no	D	D	D	D	M	T	D	D	0.75	yes	0.75
MRAS	G20V	20	14		Missense_Mutation						no	no	D	D	D	D	H	D	D	D	1	yes	1
MRAS	G22A	22	16	yes	Missense_Mutation						no	no	D	D	D	D	M	T	D	D	0.75	yes	0.75
MRAS	I136S	136	245		Missense_Mutation						no	no	D	B	D	D	M	T	T	T	0.375	no	0.375
MRAS	L133F	133	215		Missense_Mutation						no	no	T	B	D	D	L	T	T	T	0.25	no	0.25
MRAS	N149S	149	273		Missense_Mutation						no	no	T	B	N	D	L	T	T	T	0.125	no	0.125
MRAS	P120Q	120	198		Missense_Mutation						no	no	D	D	D	D	M	D	D	D	0.875	yes	0.875
MRAS	Q140K	140	249		Missense_Mutation						no	no	D	B	D	D	L	T	T	T	0.375	no	0.375
MRAS	R105H	105	159		Missense_Mutation						no	no	T	B	D	D	L	T	T	T	0.25	no	0.25
MRAS	R138K	138	247		Missense_Mutation						no	no	T	B	D	N	N	T	T	T	0.125	no	0.125
MRAS	R173T	173	301		Missense_Mutation						no	no	D	D	D	D	M	T	D	D	0.75	yes	0.75
MRAS	R78Q	78	129		Missense_Mutation						no	no	D	D	D	D	M	T	D	D	0.75	yes	0.75
MRAS	R83H	83	134	yes	Missense_Mutation						no	no	D	D	D	D	M	D	D	D	0.875	yes	0.875
MRAS	T137S	137	246		Missense_Mutation						no	no	T	B	D	D	N	T	T	T	0.25	no	0.25
MRAS	V17G	17	11		Missense_Mutation						no	no	D	D	D	D	H	D	D	D	1	yes	1
MRAS	V94I	94	145		Missense_Mutation						no	no	T	P	D	D	N	T	T	T	0.375	no	0.375
NKIRAS1	D105G	105	166		Missense_Mutation						no	no	T	D	D	D	M	T	D	D	0.625	yes	0.625
NKIRAS1	D153N	153	288		Missense_Mutation						no	no	T	B	D	D	L	T	T	T	0.25	no	0.25
NKIRAS1	D41Y	41	60		Missense_Mutation						no	no	D	D	D	D	H	D	D	D	1	yes	1
NKIRAS1	E133D	133	248		Missense_Mutation						no	no	T	B	N	N	N	T	T	T	0	no	0
NKIRAS1	E148Q	148	279		Missense_Mutation						no	no	D	D	D	D	H	D	D	D	1	yes	1
NKIRAS1	E67G	67	113		Missense_Mutation						no	no	D	B	D	D	M	T	T	T	0.375	no	0.375
NKIRAS1	G16V	16	19		Missense_Mutation						no	no	D	D	D	D	H	D	D	D	1	yes	1
NKIRAS1	G81V	81	138		Missense_Mutation						no	no	D	D	N	D	M	T	D	D	0.625	yes	0.625
NKIRAS1	K101R	101	161		Missense_Mutation						no	no	T	D	D	D	L	T	T	T	0.375	no	0.375
NKIRAS1	K17E	17	20		Missense_Mutation						no	no	D	D	D	D	H	D	D	D	1	yes	1
NKIRAS1	K73E	73	130		Missense_Mutation						no	no	T	P	D	D	L	T	T	T	0.375	no	0.375
NKIRAS1	L124P	124	208		Missense_Mutation						no	no	D	P	D	D	H	D	D	D	1	yes	1
NKIRAS1	L13F	13	16	yes	Missense_Mutation						no	no	D	B	N	N	N	T	T	T	0.125	no	0.125
NKIRAS1	P72A	72	129		Missense_Mutation						no	no	D	P	D	D	L	T	T	T	0.5	no	0.5
NKIRAS1	R154Q	154	289		Missense_Mutation						no	no	D	D	D	D	M	T	D	D	0.75	yes	0.75
NKIRAS1	R51*	51	88		Nonsense_Mutation						no	no	T	.	D	A	.	.	.	.	0.25	no	0.25
NKIRAS1	V144I	144	275		Missense_Mutation						no	no	T	B	D	D	L	T	T	T	0.25	no	0.25
NKIRAS2	A139T	139	256		Missense_Mutation						no	no	D	D	D	D	M	D	D	D	0.875	yes	0.875
NKIRAS2	D61G	61	98		Missense_Mutation						no	no	D	D	D	D	H	D	D	D	1	yes	1
NKIRAS2	E142D	142	259		Missense_Mutation						no	no	T	D	D	D	M	T	D	D	0.625	yes	0.625
NKIRAS2	E148*	148	279		Nonsense_Mutation						no	no	D	.	D	D	.	.	.	.	0.375	no	0.375
NKIRAS2	E159D	159	294		Missense_Mutation						no	no	T	P	D	D	M	D	T	T	0.5	no	0.5
NKIRAS2	E34G	34	42		Missense_Mutation						no	no	D	P	D	D	M	T	D	D	0.75	yes	0.75
NKIRAS2	E92G	92	149		Missense_Mutation						no	no	T	D	D	D	.	T	T	T	0.375	no	0.375
NKIRAS2	F59L	59	96		Missense_Mutation						no	no	T	B	D	D	N	T	T	T	0.25	no	0.25
NKIRAS2	G119S	119	203		Missense_Mutation						no	no	D	D	D	D	.	D	D	D	0.875	yes	0.875
NKIRAS2	G45C	45	64		Missense_Mutation						no	no	D	D	D	D	L	T	D	D	0.75	yes	0.75
NKIRAS2	K101M	101	161		Missense_Mutation						no	no	D	D	D	D	.	T	T	T	0.5	no	0.5
NKIRAS2	K167R	167	302		Missense_Mutation						no	no	T	B	N	D	N	T	T	T	0.125	no	0.125
NKIRAS2	P132R	132	247		Missense_Mutation						no	no	T	B	N	N	N	T	T	T	0	no	0
NKIRAS2	R129L	129	224		Missense_Mutation						no	no	T	P	D	D	.	T	T	T	0.375	no	0.375
NKIRAS2	R155P	155	290		Missense_Mutation						no	no	T	P	D	D	L	T	T	T	0.375	no	0.375
NKIRAS2	R51fs	51	88		Frame_Shift_Del						no	no	D	D	D	D	D	D	D	D	1	yes	0.8125
NKIRAS2	R51Q	51	88		Missense_Mutation						no	no	T	D	D	D	M	T	D	D	0.625	yes	0.8125
NKIRAS2	R58H	58	95		Missense_Mutation						no	no	T	B	D	D	L	T	T	T	0.25	no	0.25
NKIRAS2	R66*	66	112		Nonsense_Mutation	rs150261846					no	no	T	.	D	A	.	.	.	.	0.25	no	0.25
NKIRAS2	R69K	69	122		Missense_Mutation						no	no	.	D	.	D	.	.	T	T	0.25	no	0.25
NKIRAS2	R73Q	73	130		Missense_Mutation						no	no	D	B	D	D	M	T	T	T	0.375	no	0.375
NKIRAS2	S14F	14	17	yes	Missense_Mutation						no	no	D	D	D	D	L	T	D	D	0.75	yes	0.75
NKIRAS2	S19L	19	22		Missense_Mutation						no	no	D	P	D	D	M	T	D	D	0.75	yes	0.75
NKIRAS2	S93fs	93	152		Frame_Shift_Del						no	no	D	D	D	D	D	D	D	D	1	yes	1
NKIRAS2	T169M	169	304		Missense_Mutation	rs368397492					no	no	D	D	D	D	M	T	D	D	0.75	yes	0.75
NKIRAS2	T38M	38	52		Missense_Mutation						no	no	D	D	D	D	H	D	D	D	1	yes	1
NKIRAS2	T49A	49	76		Missense_Mutation						no	no	D	D	D	D	M	T	D	D	0.75	yes	0.75
NRAS	61_62QE>HK	61	102	yes	Missense_Mutation						no	no	T	T	T	T	T	T	T	T	0	no	0.75
NRAS	A146T	146	282	yes	Missense_Mutation						no	no	D	D	U	D	H	D	D	D	0.875	yes	0.875
NRAS	A146V	146	282	yes	Missense_Mutation						no	no	D	D	U	D	H	D	D	D	0.875	yes	0.875
NRAS	A66V	66	127		Missense_Mutation						no	no	D	B	U	D	M	T	T	T	0.25	no	0.25
NRAS	A83V	83	144		Missense_Mutation						no	no	D	D	U	D	M	T	D	D	0.625	yes	0.625
NRAS	A91V	91	154		Missense_Mutation						no	no	D	B	U	D	N	T	T	T	0.25	no	0.25
NRAS	D108N	108	196		Missense_Mutation						no	no	T	B	U	D	N	T	T	T	0.125	no	0.125
NRAS	D154G	154	294		Missense_Mutation						no	no	D	P	U	D	L	T	T	T	0.375	no	0.3125
NRAS	D154H	154	294		Missense_Mutation						no	no	D	B	U	D	L	T	T	T	0.25	no	0.3125
NRAS	D33H	33	50		Missense_Mutation						no	no	D	D	U	D	M	T	D	D	0.625	yes	0.625
NRAS	D54Y	54	95		Missense_Mutation						no	no	D	D	U	D	M	T	D	D	0.625	yes	0.625
NRAS	D57A	57	98		Missense_Mutation						no	no	D	D	U	D	H	D	D	D	0.875	yes	0.875
NRAS	D92N	92	155		Missense_Mutation						no	no	T	B	U	D	N	T	T	T	0.125	no	0.125
NRAS	E132K	132	252		Missense_Mutation						no	no	T	B	U	D	L	T	T	T	0.125	no	0.125
NRAS	E162*	162	302		Nonsense_Mutation						no	no	D	.	U	A	.	.	.	.	0.25	no	0.25
NRAS	G12A	12	16	yes	Missense_Mutation	rs121913237	CLINSIG=pathogenic;CLNDBN=Noonan's_syndrome,Epidermal_nevus;CLNREVSTAT=single,single;CLNACC=RCV000037576.1,RCV000032849.5;CLNDSDB=GeneReviews:MedGen:SNOMED_CT,MedGen:OMIM:SNOMED_CT;CLNDSDBID=NBK1124:C0028326:205824006,C0334082:162900:25201003			non-small cell lung carcinoma|melanoma|colorectal cancer	yes	yes	D	P	U	D	M	T	T	T	0.375	no	0.4375
NRAS	G12C	12	16	yes	Missense_Mutation	rs121913250				non-small cell lung carcinoma|melanoma|colorectal cancer|acute myeloid leukemia	yes	yes	D	P	U	D	M	T	D	D	0.625	yes	0.4375
NRAS	G12D	12	16	yes	Missense_Mutation	rs121913237	CLINSIG=pathogenic;CLNDBN=Noonan's_syndrome,Epidermal_nevus;CLNREVSTAT=single,single;CLNACC=RCV000037576.1,RCV000032849.5;CLNDSDB=GeneReviews:MedGen:SNOMED_CT,MedGen:OMIM:SNOMED_CT;CLNDSDBID=NBK1124:C0028326:205824006,C0334082:162900:25201003	Keratinocytic_non-epidermolytic_nevus_(KNEN)_[MIM:162900]		non-small cell lung carcinoma|melanoma|colorectal cancer|acute myeloid leukemia	yes	yes	D	B	U	D	M	T	D	D	0.5	no	0.4375
NRAS	G12R	12	16	yes	Missense_Mutation	rs121913250				non-small cell lung carcinoma|melanoma	yes	yes	D	P	U	D	M	T	T	T	0.375	no	0.4375
NRAS	G12S	12	16	yes	Missense_Mutation	rs121913250				non-small cell lung carcinoma|melanoma|colorectal cancer|acute myeloid leukemia	yes	yes	D	B	U	D	L	T	T	T	0.25	no	0.4375
NRAS	G12V	12	16	yes	Missense_Mutation	rs121913237	CLINSIG=pathogenic;CLNDBN=Noonan's_syndrome,Epidermal_nevus;CLNREVSTAT=single,single;CLNACC=RCV000037576.1,RCV000032849.5;CLNDSDB=GeneReviews:MedGen:SNOMED_CT,MedGen:OMIM:SNOMED_CT;CLNDSDBID=NBK1124:C0028326:205824006,C0334082:162900:25201003			melanoma|colorectal cancer|acute myeloid leukemia	yes	yes	D	P	U	D	M	T	D	D	0.625	yes	0.4375
NRAS	G13D	13	17	yes	Missense_Mutation	rs121434596	CLINSIG=pathogenic|pathogenic;CLNDBN=AUTOIMMUNE_LYMPHOPROLIFERATIVE_SYNDROME\x2c_TYPE_IV|Noonan_syndrome_6;CLNREVSTAT=single|single;CLNACC=RCV000014915.24|RCV000022690.23;CLNDSDB=MedGen:OMIM:Orphanet|GeneReviews:MedGen:OMIM:Orphanet;CLNDSDBID=C2674723:614470:ORPHA3261|NBK1124:C2750732:613224:ORPHA648	RAS-associated_autoimmune_leukoproliferative_disorder_(RALD)_[MIM:614470]	Melanoma	melanoma|acute myeloid leukemia	yes	yes	D	B	U	D	M	T	T	T	0.25	no	0.625
NRAS	G13R	13	17	yes	Missense_Mutation	rs121434595	CLINSIG=other|other;CLNDBN=Carcinoma_of_colon|Giant_pigmented_hairy_nevus;CLNREVSTAT=single|single;CLNACC=RCV000014913.4|RCV000114743.3;CLNDSDB=MedGen:SNOMED_CT|MedGen:OMIM:Orphanet;CLNDSDBID=C0699790:269533000|C1842036:137550:ORPHA626	Melanocytic_nevus_syndrome,_congenital_(CMNS)_[MIM:137550]		melanoma	yes	yes	D	D	U	D	M	T	D	D	0.625	yes	0.625
NRAS	G13V	13	17	yes	Missense_Mutation	rs121434596	CLINSIG=pathogenic|pathogenic;CLNDBN=AUTOIMMUNE_LYMPHOPROLIFERATIVE_SYNDROME\x2c_TYPE_IV|Noonan_syndrome_6;CLNREVSTAT=single|single;CLNACC=RCV000014915.24|RCV000022690.23;CLNDSDB=MedGen:OMIM:Orphanet|GeneReviews:MedGen:OMIM:Orphanet;CLNDSDBID=C2674723:614470:ORPHA3261|NBK1124:C2750732:613224:ORPHA648			melanoma|acute myeloid leukemia	yes	yes	D	D	U	D	H	T	D	D	0.75	yes	0.625
NRAS	H131R	131	251		Missense_Mutation						no	no	T	B	U	D	N	T	T	T	0.125	no	0.125
NRAS	I24L	24	28		Missense_Mutation						no	no	D	B	U	D	L	T	T	T	0.25	no	0.25
NRAS	K5R	5	9		Missense_Mutation						no	no	D	P	U	D	L	D	D	T	0.625	yes	0.625
NRAS	M72I	72	133		Missense_Mutation						no	no	D	P	U	D	N	T	T	T	0.375	no	0.375
NRAS	P34L	34	51		Missense_Mutation	rs397514553	CLINSIG=other;CLNDBN=Epidermal_nevus;CLNREVSTAT=single;CLNACC=RCV000032848.3;CLNDSDB=MedGen:OMIM:SNOMED_CT;CLNDSDBID=C0334082:162900:25201003	Keratinocytic_non-epidermolytic_nevus_(KNEN)_[MIM:162900]			yes	no	D	D	U	D	H	T	D	D	0.75	yes	0.75
NRAS	Q22K	22	26		Missense_Mutation						no	no	D	D	U	D	M	T	T	T	0.375	no	0.375
NRAS	Q61H	61	102	yes	Missense_Mutation	rs121913255				melanoma|acute myeloid leukemia|non-small cell lung carcinoma|melanoma|acute myeloid leukemia	yes	yes	D	B	U	D	H	D	D	D	0.75	yes	0.75
NRAS	Q61K	61	102	yes	Missense_Mutation	rs121913254	CLINSIG=other|other|other;CLNDBN=Malignant_melanoma|Giant_pigmented_hairy_nevus|Neurocutaneous_melanosis;CLNREVSTAT=not|single|single;CLNACC=RCV000064030.2|RCV000114746.3|RCV000114747.3;CLNDSDB=MedGen:SNOMED_CT|MedGen:OMIM:Orphanet|MedGen:OMIM:Orphanet;CLNDSDBID=C0025202:2092003|C1842036:137550:ORPHA626|C0544862:249400:ORPHA2481	Melanocytic_nevus_syndrome,_congenital_(CMNS)_[MIM:137550]|Melanosis,_neurocutaneous_(NCMS)_[MIM:249400]		thyroid cancer|non-small cell lung carcinoma|melanoma|colorectal cancer|acute myeloid leukemia	yes	yes	D	P	U	D	H	D	D	D	0.875	yes	0.75
NRAS	Q61L	61	102	yes	Missense_Mutation	rs11554290	CLINSIG=other|other|other|other|other;CLNDBN=Thyroid_cancer\x2c_follicular|Epidermal_nevus|Non-small_cell_lung_cancer|Giant_pigmented_hairy_nevus|Neurocutaneous_melanosis;CLNREVSTAT=single|single|single|single|single;CLNACC=RCV000014914.4|RCV000032847.4|RCV000037574.1|RCV000114744.3|RCV000114745.3;CLNDSDB=MedGen:OMIM:Orphanet|MedGen:OMIM:SNOMED_CT|MedGen:SNOMED_CT|MedGen:OMIM:Orphanet|MedGen:OMIM…		Melanoma	melanoma|non-small cell lung carcinoma|melanoma	yes	yes	D	D	U	D	H	D	D	D	0.875	yes	0.75
NRAS	Q61P	61	102	yes	Missense_Mutation	rs11554290	CLINSIG=other|other|other|other|other;CLNDBN=Thyroid_cancer\x2c_follicular|Epidermal_nevus|Non-small_cell_lung_cancer|Giant_pigmented_hairy_nevus|Neurocutaneous_melanosis;CLNREVSTAT=single|single|single|single|single;CLNACC=RCV000014914.4|RCV000032847.4|RCV000037574.1|RCV000114744.3|RCV000114745.3;CLNDSDB=MedGen:OMIM:Orphanet|MedGen:OMIM:SNOMED_CT|MedGen:SNOMED_CT|MedGen:OMIM:Orphanet|MedGen:OMIM…			non-small cell lung carcinoma|melanoma	yes	yes	D	B	U	D	H	D	D	D	0.75	yes	0.75
NRAS	Q61R	61	102	yes	Missense_Mutation	rs11554290	CLINSIG=other|other|other|other|other;CLNDBN=Thyroid_cancer\x2c_follicular|Epidermal_nevus|Non-small_cell_lung_cancer|Giant_pigmented_hairy_nevus|Neurocutaneous_melanosis;CLNREVSTAT=single|single|single|single|single;CLNACC=RCV000014914.4|RCV000032847.4|RCV000037574.1|RCV000114744.3|RCV000114745.3;CLNDSDB=MedGen:OMIM:Orphanet|MedGen:OMIM:SNOMED_CT|MedGen:SNOMED_CT|MedGen:OMIM:Orphanet|MedGen:OMIM…	Keratinocytic_non-epidermolytic_nevus_(KNEN)_[MIM:162900]|Melanocytic_nevus_syndrome,_congenital_(CMNS)_[MIM:137550]|Melanosis,_neurocutaneous_(NCMS)_[MIM:249400]	Melanoma	melanoma|thyroid cancer|non-small cell lung carcinoma|melanoma|colorectal cancer|acute myeloid leukemia	yes	yes	D	B	U	D	M	D	D	D	0.625	yes	0.75
NRAS	R164C	164	304		Missense_Mutation						no	no	D	D	U	D	M	T	D	T	0.5	no	0.5
NRAS	R68T	68	129		Missense_Mutation						no	no	D	D	U	D	L	T	T	T	0.375	no	0.375
NRAS	S106L	106	193		Missense_Mutation						no	no	T	P	U	D	L	T	T	T	0.25	no	0.25
NRAS	T20fs	20	24		Frame_Shift_Del						no	no	D	D	D	D	D	D	D	D	1	yes	1
NRAS	T50I	50	91		Missense_Mutation	rs267606921	CLINSIG=pathogenic|pathogenic;CLNDBN=Noonan_syndrome_6|Noonan's_syndrome;CLNREVSTAT=single|single;CLNACC=RCV000014916.21|RCV000037573.1;CLNDSDB=GeneReviews:MedGen:OMIM:Orphanet|GeneReviews:MedGen:SNOMED_CT;CLNDSDBID=NBK1124:C2750732:613224:ORPHA648|NBK1124:C0028326:205824006	Noonan_syndrome_6_(NS6)_[MIM:613224]			yes	no	D	B	U	D	N	T	T	T	0.25	no	0.25
NRAS	T74S	74	135		Missense_Mutation						no	no	T	B	U	D	N	T	T	T	0.125	no	0.125
NRAS	Y40*	40	62		Nonsense_Mutation						no	no	T	.	U	A	.	.	.	.	0.125	no	0.125
NRAS	Y64D	64	114		Missense_Mutation						no	no	D	D	U	D	M	D	D	D	0.75	yes	0.75
RAB10	D125N	125	207		Missense_Mutation						no	no	D	D	D	D	H	D	D	D	1	yes	1
RAB10	D128N	128	210		Missense_Mutation						no	no	D	B	D	D	L	T	T	T	0.375	no	0.375
RAB10	D31Mfs*12	31	29		Frame_Shift_Del						no	no	D	D	D	D	D	D	D	D	1	yes	1
RAB10	E109*	109	167		Nonsense_Mutation						no	no	T	.	D	A	.	.	.	.	0.25	no	0.25
RAB10	G137R	137	250		Missense_Mutation						no	no	D	D	D	D	M	T	D	D	0.75	yes	0.75
RAB10	I157V	157	289		Missense_Mutation						no	no	T	B	D	D	L	T	T	T	0.25	no	0.25
RAB10	I39F	39	50		Missense_Mutation						no	no	D	B	D	D	M	T	T	T	0.375	no	0.375
RAB10	L164I	164	297		Missense_Mutation						no	no	T	B	D	D	N	T	T	T	0.25	no	0.25
RAB10	L26P	26	24		Missense_Mutation						no	no	D	D	D	D	H	T	D	D	0.875	yes	0.875
RAB10	N106D	106	163		Missense_Mutation						no	no	D	D	D	D	N	T	T	T	0.5	no	0.5
RAB10	R130I	130	217		Missense_Mutation						no	no	D	D	D	D	M	T	D	D	0.75	yes	0.75
RAB10	R28C	28	26		Missense_Mutation						no	no	D	D	D	D	M	D	D	D	0.875	yes	0.875
RAB10	R70Q	70	113	yes	Missense_Mutation						no	no	D	D	D	D	M	T	D	D	0.75	yes	0.75
RAB10	S77T	77	131		Missense_Mutation						no	no	D	P	D	D	N	T	T	T	0.5	no	0.5
RAB11A	A79E	79	131		Missense_Mutation						no	no	D	D	D	D	M	T	D	D	0.75	yes	0.75
RAB11A	A94S	94	146		Missense_Mutation						no	no	T	B	D	D	N	T	T	T	0.25	no	0.25
RAB11A	D111Y	111	167		Missense_Mutation						no	no	D	D	D	D	L	T	D	D	0.75	yes	0.75
RAB11A	G147C	147	274		Missense_Mutation						no	no	D	B	D	D	.	D	T	T	0.5	no	0.5
RAB11A	R129H	129	209		Missense_Mutation						no	no	D	B	D	D	L	T	T	T	0.375	no	0.375
RAB11A	R140S	140	251		Missense_Mutation						no	no	D	B	D	D	N	T	T	T	0.375	no	0.375
RAB11A	R33Q	33	29		Missense_Mutation						no	no	D	P	D	D	N	T	T	T	0.5	no	0.5
RAB11A	R72Q	72	113	yes	Missense_Mutation						no	no	D	D	D	D	M	T	D	D	0.75	yes	0.75
RAB11A	R82H	82	134	yes	Missense_Mutation						no	no	D	D	D	D	M	D	D	D	0.875	yes	0.875
RAB11A	W105*	105	160		Nonsense_Mutation						no	no	T	.	D	A	.	.	.	.	0.25	no	0.25
RAB11A	Y91H	91	143		Missense_Mutation						no	no	D	D	D	D	H	D	D	D	1	yes	1
RAB11B	A49S	49	62		Missense_Mutation						no	no	D	P	D	D	L	T	D	D	0.75	yes	0.75
RAB11B	A79V	79	131		Missense_Mutation						no	no	D	D	D	D	L	T	D	D	0.75	yes	0.75
RAB11B	A84T	84	136		Missense_Mutation						no	no	D	D	D	D	M	D	D	D	0.875	yes	0.875
RAB11B	D114Y	114	174		Missense_Mutation						no	no	D	D	D	D	L	T	D	T	0.625	yes	0.625
RAB11B	N160K	160	291		Missense_Mutation						no	no	D	D	D	D	M	D	D	D	0.875	yes	0.875
RAB11B	R110W	110	166		Missense_Mutation						no	no	D	D	D	D	M	T	D	D	0.75	yes	0.75
RAB11B	R132Q	132	217		Missense_Mutation						no	no	D	D	N	D	M	T	D	D	0.625	yes	0.625
RAB11B	R30C	30	26		Missense_Mutation						no	no	D	D	D	D	M	D	D	D	0.875	yes	0.9375
RAB11B	R30H	30	26		Missense_Mutation						no	no	D	D	D	D	H	D	D	D	1	yes	0.9375
RAB11B	R51C	51	64		Missense_Mutation						no	no	D	D	D	D	L	T	T	T	0.5	no	0.625
RAB11B	R51L	51	64		Missense_Mutation						no	no	D	D	D	D	L	T	D	D	0.75	yes	0.625
RAB11B	S115N	115	195		Missense_Mutation						no	no	T	B	D	D	N	T	T	T	0.25	no	0.25
RAB11B	S158F	158	288		Missense_Mutation						no	no	D	D	D	D	L	T	D	D	0.75	yes	0.75
RAB11B	S25N	25	21		Missense_Mutation						no	no	D	D	D	D	H	D	D	D	1	yes	1
RAB11B	S40I	40	43		Missense_Mutation						no	no	D	P	D	D	L	T	D	T	0.625	yes	0.625
RAB11B	V134A	134	245		Missense_Mutation						no	no	D	D	D	D	M	D	D	D	0.875	yes	0.875
RAB11B	V46M	46	59		Missense_Mutation						no	no	D	D	D	D	M	D	D	D	0.875	yes	0.875
RAB12	A115fs	115	136		Frame_Shift_Ins						no	no	D	D	D	D	D	D	D	D	1	yes	1
RAB12	A148V	148	197		Missense_Mutation						no	no	T	P	U	D	N	T	T	T	0.25	no	0.25
RAB12	D202N	202	301		Missense_Mutation						no	no	T	D	U	D	N	T	T	T	0.25	no	0.25
RAB12	D65V	65	32		Missense_Mutation						no	no	D	P	U	D	H	T	D	D	0.75	yes	0.75
RAB12	D97Y	97	98		Missense_Mutation						no	no	D	D	U	D	H	D	D	D	0.875	yes	0.875
RAB12	E85Q	85	75		Missense_Mutation						no	no	D	D	U	D	N	T	D	D	0.625	yes	0.625
RAB12	F130C	130	153		Missense_Mutation						no	no	D	D	U	D	H	D	D	D	0.875	yes	0.8125
RAB12	F130I	130	153		Missense_Mutation						no	no	D	D	U	D	M	D	D	D	0.75	yes	0.8125
RAB12	K127del	127	148		In_Frame_Del						no	no	T	T	T	T	T	T	T	T	0	no	0
RAB12	K206fs	206	305		Frame_Shift_Del						no	no	D	D	D	D	D	D	D	D	1	yes	1
RAB12	N192S	192	291		Missense_Mutation						no	no	D	D	U	D	M	D	D	D	0.75	yes	0.75
RAB12	R181Q	181	276		Missense_Mutation	rs371288995					no	no	D	D	U	D	N	T	D	T	0.5	no	0.5
RAB12	R61H	61	26		Missense_Mutation						no	no	D	D	U	D	M	D	D	D	0.75	yes	0.75
RAB12	R87T	87	87		Missense_Mutation						no	no	D	B	U	D	N	T	T	T	0.25	no	0.25
RAB12	T161M	161	210		Missense_Mutation	rs184470375					no	no	D	B	U	N	L	T	T	T	0.125	no	0.125
RAB12	T98I	98	99		Missense_Mutation						no	no	D	D	U	D	M	D	D	D	0.75	yes	0.75
RAB12	W96L	96	97		Missense_Mutation						no	no	D	D	U	D	M	D	D	D	0.75	yes	0.75
RAB13	A127V	127	210		Missense_Mutation						no	no	D	B	N	D	L	T	T	T	0.25	no	0.25
RAB13	A29T	29	28		Missense_Mutation						no	no	D	P	D	D	N	T	T	T	0.5	no	0.5
RAB13	A65T	65	100		Missense_Mutation						no	no	D	D	D	D	H	D	D	D	1	yes	1
RAB13	F70L	70	114		Missense_Mutation						no	no	D	D	D	D	M	D	D	D	0.875	yes	0.875
RAB13	G54E	54	88		Missense_Mutation						no	no	D	D	D	D	L	D	D	D	0.875	yes	0.875
RAB13	K107E	107	166		Missense_Mutation						no	no	T	B	D	D	L	T	T	T	0.25	no	0.25
RAB13	K10T	10	9		Missense_Mutation						no	no	D	D	D	D	H	D	D	D	1	yes	1
RAB13	K55N	55	90		Missense_Mutation						no	no	D	D	D	D	L	T	T	T	0.5	no	0.5
RAB13	L170F	170	304		Missense_Mutation						no	no	D	D	D	D	L	T	T	T	0.5	no	0.5
RAB13	M156V	156	289		Missense_Mutation						no	no	T	B	N	N	N	T	T	T	0	no	0
RAB13	R116C	116	199		Missense_Mutation	rs200451111					no	no	D	D	D	D	N	T	T	T	0.5	no	0.5
RAB13	R167L	167	301		Missense_Mutation						no	no	T	B	D	D	L	T	T	T	0.25	no	0.3125
RAB13	R167W	167	301		Missense_Mutation	rs202131118					no	no	D	B	D	D	M	T	T	T	0.375	no	0.3125
RAB13	S111L	111	174		Missense_Mutation						no	no	D	B	D	D	L	T	T	T	0.375	no	0.375
RAB13	T150P	150	280		Missense_Mutation						no	no	D	D	D	D	H	D	D	D	1	yes	1
RAB13	Y77H	77	132		Missense_Mutation						no	no	D	D	D	D	M	D	D	D	0.875	yes	0.875
RAB13	Y88*	88	143		Nonsense_Mutation						no	no	T	.	D	A	.	.	.	.	0.25	no	0.25
RAB14	A153G	153	280		Missense_Mutation						no	no	D	B	D	D	L	T	T	T	0.375	no	0.375
RAB14	D92G	92	144		Missense_Mutation						no	no	D	D	D	D	H	T	D	D	0.875	yes	0.875
RAB14	E144*	144	257		Nonsense_Mutation						no	no	T	.	D	D	.	.	.	.	0.25	no	0.25
RAB14	E167Q	167	298		Missense_Mutation						no	no	T	P	D	D	N	T	T	T	0.375	no	0.375
RAB14	E54K	54	75		Missense_Mutation						no	no	T	D	D	D	N	T	T	T	0.375	no	0.375
RAB14	G123A	123	203		Missense_Mutation						no	no	D	D	D	D	L	D	D	D	0.875	yes	0.875
RAB14	G57D	57	88		Missense_Mutation						no	no	T	B	D	D	L	T	T	T	0.25	no	0.25
RAB14	G69A	69	101		Missense_Mutation						no	no	D	D	D	D	H	D	D	D	1	yes	1
RAB14	I119fs	119	199		Frame_Shift_Del						no	no	D	D	D	D	D	D	D	D	1	yes	1
RAB14	I44L	44	53		Missense_Mutation						no	no	D	B	D	D	L	T	T	T	0.375	no	0.375
RAB14	I60fs	60	92		Frame_Shift_Del						no	no	D	D	D	D	D	D	D	D	1	yes	1
RAB14	K170N	170	301		Missense_Mutation						no	no	T	B	D	D	L	T	T	T	0.25	no	0.25
RAB14	K35fs	35	33		Frame_Shift_Del						no	no	D	D	D	D	D	D	D	D	1	yes	1
RAB14	N124K	124	204		Missense_Mutation						no	no	D	D	D	D	H	T	D	D	0.875	yes	0.875
RAB14	R72Q	72	113	yes	Missense_Mutation						no	no	D	D	D	D	L	T	D	D	0.75	yes	0.75
RAB14	T157M	157	287		Missense_Mutation						no	no	.	D	D	D	H	T	D	D	0.75	yes	0.75
RAB15	A127E	127	210		Missense_Mutation						no	no	T	B	N	N	N	T	T	T	0	no	0
RAB15	D105V	105	163		Missense_Mutation						no	no	D	D	N	D	L	T	D	D	0.625	yes	0.625
RAB15	G125fs	125	208		Frame_Shift_Del						no	no	D	D	D	D	D	D	D	D	1	yes	1
RAB15	G54C	54	88		Missense_Mutation						no	no	D	D	N	D	M	D	D	D	0.75	yes	0.75
RAB15	I55M	55	90		Missense_Mutation						no	no	D	D	N	N	N	T	T	T	0.25	no	0.25
RAB15	L141fs	141	257		Frame_Shift_Del						no	no	D	D	D	D	D	D	D	D	1	yes	1
RAB15	Q155H	155	288		Missense_Mutation						no	no	D	P	N	D	N	T	T	T	0.375	no	0.375
RAB15	R159S	159	293		Missense_Mutation						no	no	D	P	N	D	N	T	T	T	0.375	no	0.375
RAB15	R169S	169	303		Missense_Mutation						no	no	T	B	N	D	N	T	T	T	0.125	no	0.125
RAB15	R58W	58	93		Missense_Mutation						no	no	D	D	N	N	M	T	D	D	0.5	no	0.5
RAB15	R69fs	69	113	yes	Frame_Shift_Del						no	no	D	D	D	D	D	D	D	D	1	yes	0.5
RAB15	R79W	79	134	yes	Missense_Mutation						no	no	D	D	N	D	M	D	D	D	0.75	yes	0.75
RAB15	R80Q	80	135		Missense_Mutation						no	no	D	D	N	D	N	T	D	D	0.625	yes	0.625
RAB15	RY69del	69	113	yes	In_Frame_Del						no	no	T	T	T	T	T	T	T	T	0	no	0.5
RAB15	S138C	138	252		Missense_Mutation						no	no	D	B	N	N	L	T	T	T	0.125	no	0.125
RAB15	T113A	113	196		Missense_Mutation						no	no	D	B	N	N	N	T	T	T	0.125	no	0.125
RAB15	T153M	153	283		Missense_Mutation						no	no	D	B	N	D	N	T	T	T	0.25	no	0.25
RAB17	A163T	163	282	yes	Missense_Mutation						no	no	D	D	D	D	M	D	D	D	0.875	yes	0.875
RAB17	E78del	78	112		In_Frame_Del						no	no	T	T	T	T	T	T	T	T	0	no	0
RAB17	G63V	63	87		Missense_Mutation						no	no	D	D	N	D	L	T	T	T	0.375	no	0.375
RAB17	K108R	108	155		Missense_Mutation						no	no	T	B	N	N	N	T	T	T	0	no	0
RAB17	L95F	95	140		Missense_Mutation						no	no	D	D	N	D	L	D	T	T	0.5	no	0.5
RAB17	R140W	140	217		Missense_Mutation	rs571873294					no	no	D	D	D	D	M	T	D	D	0.75	yes	0.75
RAB17	R38W	38	26		Missense_Mutation						no	no	D	D	D	D	M	D	D	D	0.875	yes	0.875
RAB17	T134M	134	206		Missense_Mutation	rs201963999					no	no	D	P	N	D	L	T	T	T	0.375	no	0.375
RAB18	D53G	53	87		Missense_Mutation						no	no	D	B	.	D	L	T	T	T	0.25	no	0.25
RAB18	E135*	135	249		Nonsense_Mutation						no	no	T	.	.	D	.	.	.	.	0.125	no	0.125
RAB18	E163K	163	297		Missense_Mutation						no	no	T	D	.	D	L	T	T	T	0.25	no	0.25
RAB18	E164*	164	298		Nonsense_Mutation						no	no	.	.	.	D	.	.	T	T	0.125	no	0.125
RAB18	E167K	167	301		Missense_Mutation						no	no	T	P	.	D	N	T	T	T	0.25	no	0.25
RAB18	E68D	68	112		Missense_Mutation						no	no	D	D	.	D	M	D	T	T	0.5	no	0.5
RAB18	G157S	157	291		Missense_Mutation						no	no	D	D	.	D	L	T	T	T	0.375	no	0.375
RAB18	I85T	85	140		Missense_Mutation						no	no	D	D	.	D	H	T	D	D	0.75	yes	0.75
RAB18	N104S	104	162		Missense_Mutation						no	no	T	B	.	D	N	T	T	T	0.125	no	0.125
RAB18	P75L	75	130		Missense_Mutation						no	no	D	D	.	D	M	T	D	D	0.625	yes	0.625
RAB18	R92G	92	147		Missense_Mutation						no	no	D	P	.	D	M	T	T	T	0.375	no	0.375
RAB18	S23T	23	22		Missense_Mutation						no	no	D	D	.	D	M	T	D	D	0.625	yes	0.625
RAB18	T111K	111	174		Missense_Mutation						no	no	D	D	.	D	N	T	T	T	0.375	no	0.375
RAB18	T32R	32	33		Missense_Mutation						no	no	T	B	.	D	N	T	T	T	0.125	no	0.125
RAB18	V131L	131	245		Missense_Mutation						no	no	D	D	.	D	M	D	D	D	0.75	yes	0.75
RAB18	Y88H	88	143		Missense_Mutation						no	no	D	D	.	D	H	D	D	D	0.875	yes	0.875
RAB19	A92T	92	138		Missense_Mutation	rs189143966					no	no	D	D	D	D	M	T	D	D	0.75	yes	0.75
RAB19	A96T	96	142		Missense_Mutation						no	no	D	D	D	D	L	T	D	D	0.75	yes	0.75
RAB19	E136K	136	210		Missense_Mutation						no	no	T	B	N	D	L	T	T	T	0.125	no	0.125
RAB19	E143Q	143	248		Missense_Mutation						no	no	T	D	D	D	L	T	T	D	0.5	no	0.5
RAB19	F37C	37	27		Missense_Mutation						no	no	D	D	D	D	H	D	D	D	1	yes	1
RAB19	G153C	153	273		Missense_Mutation						no	no	.	D	D	D	L	D	D	D	0.75	yes	0.75
RAB19	G29E	29	19		Missense_Mutation						no	no	D	D	D	D	H	D	D	D	1	yes	1
RAB19	H91Q	91	137		Missense_Mutation						no	no	D	D	N	D	L	T	T	T	0.375	no	0.375
RAB19	K30R	30	20		Missense_Mutation						no	no	D	D	D	D	H	D	D	D	1	yes	1
RAB19	K64Q	64	90		Missense_Mutation						no	no	D	P	D	D	L	T	T	T	0.5	no	0.625
RAB19	K64T	64	90		Missense_Mutation	rs564143161					no	no	D	D	D	D	L	T	D	D	0.75	yes	0.625
RAB19	L154H	154	274		Missense_Mutation						no	no	.	D	D	D	M	T	D	D	0.625	yes	0.625
RAB19	P109R	109	157		Missense_Mutation						no	no	T	D	D	D	N	T	T	T	0.375	no	0.375
RAB19	Q46H	46	43		Missense_Mutation						no	no	D	B	D	D	N	T	T	T	0.375	no	0.375
RAB19	R80H	80	122		Missense_Mutation	rs146219058					no	no	D	D	D	D	M	T	D	T	0.625	yes	0.625
RAB19	T49M	49	52		Missense_Mutation						no	no	D	D	D	D	H	D	D	D	1	yes	1
RAB19	T81A	81	127		Missense_Mutation						no	no	D	B	D	D	N	T	T	T	0.375	no	0.375
RAB19	V157I	157	277		Missense_Mutation	rs568276754					no	no	.	D	D	D	N	T	T	T	0.375	no	0.375
RAB19	V173M	173	297		Missense_Mutation	rs146383208					no	no	.	B	N	N	N	T	T	T	0	no	0
RAB19	V34L	34	24		Missense_Mutation						no	no	T	B	D	D	N	T	T	T	0.25	no	0.25
RAB19	W111L	111	160		Missense_Mutation						no	no	D	D	D	D	M	T	D	D	0.75	yes	0.75
RAB1A	A158fs	158	288		Frame_Shift_Del						no	no	D	D	D	D	D	D	D	D	1	yes	1
RAB1A	E171D	171	302		Missense_Mutation						no	no	T	P	D	D	N	T	T	T	0.375	no	0.375
RAB1A	I88T	88	140		Missense_Mutation						no	no	T	D	D	D	M	D	D	D	0.75	yes	0.75
RAB1A	L146fs	146	260		Frame_Shift_Del						no	no	D	D	D	D	D	D	D	D	1	yes	1
RAB1A	L28I	28	24		Missense_Mutation						no	no	D	D	D	D	L	T	D	D	0.75	yes	0.75
RAB1A	P149S	149	276		Missense_Mutation						no	no	D	D	D	D	L	T	D	D	0.75	yes	0.75
RAB1A	R74*	74	122		Nonsense_Mutation						no	no	T	.	D	D	.	.	.	.	0.25	no	0.4375
RAB1A	R74Q	74	122		Missense_Mutation						no	no	D	D	D	D	M	T	D	T	0.625	yes	0.4375
RAB1A	S98F	98	152		Missense_Mutation						no	no	D	D	D	D	H	D	D	D	1	yes	1
RAB1A	T129A	129	209		Missense_Mutation						no	no	T	B	D	D	N	T	T	T	0.25	no	0.25
RAB1A	Y91C	91	143		Missense_Mutation						no	no	D	D	D	D	M	D	D	D	0.875	yes	0.875
RAB1B	A136V	136	250		Missense_Mutation						no	no	D	P	D	D	M	T	T	T	0.5	no	0.5
RAB1B	A152T	152	282	yes	Missense_Mutation						no	no	D	D	D	D	H	D	D	D	1	yes	1
RAB1B	D107fs	107	166		Frame_Shift_Del						no	no	D	D	D	D	D	D	D	D	1	yes	1
RAB1B	D53G	53	87		Missense_Mutation						no	no	D	B	D	D	L	T	T	T	0.375	no	0.375
RAB1B	E112K	112	195		Missense_Mutation						no	no	D	B	D	D	N	T	T	T	0.375	no	0.375
RAB1B	E168K	168	302		Missense_Mutation						no	no	D	B	D	D	N	T	T	T	0.375	no	0.375
RAB1B	E35K	35	37		Missense_Mutation						no	no	D	B	D	D	M	T	T	T	0.375	no	0.375
RAB1B	E35Q	35	37		Missense_Mutation						no	no	D	B	D	D	L	T	T	T	0.375	no	0.375
RAB1B	G42W	42	54		Missense_Mutation						no	no	D	D	D	D	H	D	D	D	1	yes	1
RAB1B	L117F	117	200		Missense_Mutation						no	no	D	P	D	D	N	D	T	T	0.625	yes	0.625
RAB1B	R79fs	79	134	yes	Frame_Shift_Ins						no	no	D	D	D	D	D	D	D	D	1	yes	1
RAB1B	R79W	79	134	yes	Missense_Mutation						no	no	D	D	D	D	H	D	D	D	1	yes	1
RAB1B	T150M	150	280		Missense_Mutation						no	no	D	D	D	D	H	D	D	D	1	yes	1
RAB1B	V130A	130	224		Missense_Mutation						no	no	T	B	N	D	N	T	T	T	0.125	no	0.125
RAB1B	V43G	43	59		Missense_Mutation						no	no	D	D	N	D	M	D	D	D	0.75	yes	0.75
RAB1B	Y88C	88	143		Missense_Mutation						no	no	D	D	D	D	M	D	D	D	0.875	yes	0.875
RAB20	120_121EG>DW	120	215		Missense_Mutation						no	no	T	T	T	T	T	T	T	T	0	no	0
RAB20	A154V	154	250		Missense_Mutation						no	no	D	D	D	D	L	T	T	T	0.5	no	0.5
RAB20	A73fs	73	136		Frame_Shift_Del						no	no	D	D	D	D	D	D	D	D	1	yes	0.875
RAB20	A73V	73	136		Missense_Mutation						no	no	D	D	D	D	L	T	D	D	0.75	yes	0.875
RAB20	E90V	90	155		Missense_Mutation						no	no	D	P	D	D	N	T	T	T	0.5	no	0.5
RAB20	G138W	138	234		Missense_Mutation						no	no	D	D	N	N	N	T	T	T	0.25	no	0.25
RAB20	G187D	187	288		Missense_Mutation						no	no	D	D	D	D	L	T	D	D	0.75	yes	0.75
RAB20	H63Y	63	122		Missense_Mutation						no	no	T	T	T	T	T	T	T	T	0	no	0
RAB20	L43P	43	63		Missense_Mutation						no	no	D	D	N	D	N	T	T	T	0.375	no	0.375
RAB20	L91P	91	156		Missense_Mutation						no	no	D	D	D	D	M	T	D	D	0.75	yes	0.75
RAB20	Q150*	150	246		Nonsense_Mutation						no	no	T	.	N	D	.	.	.	.	0.125	no	0.125
RAB20	R47L	47	90		Missense_Mutation						no	no	T	P	D	D	L	T	T	T	0.375	no	0.375
RAB20	R71L	71	134	yes	Missense_Mutation						no	no	D	D	D	D	M	T	D	D	0.75	yes	0.75
RAB20	S67F	67	130		Missense_Mutation						no	no	D	D	D	D	M	T	D	D	0.75	yes	0.75
RAB20	V190L	190	292		Missense_Mutation						no	no	D	D	D	D	L	T	D	D	0.75	yes	0.75
RAB20	Y158F	158	256		Missense_Mutation						no	no	T	D	D	D	N	T	T	T	0.375	no	0.375
RAB21	D175A	175	298		Missense_Mutation						no	no	T	B	D	D	N	T	T	T	0.25	no	0.25
RAB21	G122V	122	174		Missense_Mutation						no	no	D	D	D	D	L	T	D	D	0.75	yes	0.75
RAB21	I169T	169	292		Missense_Mutation						no	no	D	D	D	D	M	T	D	D	0.75	yes	0.75
RAB21	I87L	87	131		Missense_Mutation						no	no	T	B	D	D	N	T	T	T	0.25	no	0.25
RAB21	I96fs	96	140		Frame_Shift_Ins						no	no	D	D	D	D	D	D	D	D	1	yes	1
RAB21	K111Q	111	157		Missense_Mutation						no	no	D	P	D	D	N	T	T	T	0.5	no	0.5
RAB21	K119E	119	167		Missense_Mutation						no	no	D	B	D	D	N	T	T	T	0.375	no	0.375
RAB21	K133R	133	205		Missense_Mutation						no	no	D	D	D	D	H	D	D	D	1	yes	1
RAB21	K59N	59	64		Missense_Mutation						no	no	D	D	D	D	M	T	D	D	0.75	yes	0.75
RAB21	L52P	52	53		Missense_Mutation						no	no	D	D	N	D	M	T	D	D	0.625	yes	0.625
RAB21	M180T	180	303		Missense_Mutation						no	no	D	D	D	D	L	T	D	D	0.75	yes	0.75
RAB21	N93del	93	137		In_Frame_Del						no	no	T	T	T	T	T	T	T	T	0	no	0
RAB21	Q165P	165	287		Missense_Mutation						no	no	D	B	D	D	L	T	T	T	0.375	no	0.375
RAB21	R38C	38	26		Missense_Mutation						no	no	D	D	N	D	M	T	D	D	0.625	yes	0.625
RAB21	S143F	143	246		Missense_Mutation						no	no	D	P	D	D	M	T	D	D	0.75	yes	0.75
RAB21	Y159*	159	278		Nonsense_Mutation						no	no	T	.	D	A	.	.	.	.	0.25	no	0.25
RAB22A	A40T	40	59		Missense_Mutation						no	no	D	D	D	D	M	T	D	D	0.75	yes	0.75
RAB22A	A69V	69	127		Missense_Mutation						no	no	D	B	D	D	L	T	T	T	0.375	no	0.375
RAB22A	D31Y	31	35	yes	Missense_Mutation						no	no	T	D	D	D	L	T	T	T	0.375	no	0.375
RAB22A	D60H	60	98		Missense_Mutation						no	no	D	D	D	D	H	D	D	D	1	yes	1
RAB22A	E130D	130	247		Missense_Mutation						no	no	T	B	D	D	N	T	T	T	0.25	no	0.25
RAB22A	E146A	146	279		Missense_Mutation						no	no	D	D	D	D	M	D	D	D	0.875	yes	0.875
RAB22A	E146D	146	279		Missense_Mutation						no	no	D	D	D	D	M	D	D	D	0.875	yes	0.875
RAB22A	E52*	52	90		Nonsense_Mutation						no	no	T	.	D	A	.	.	.	.	0.25	no	0.25
RAB22A	F159V	159	296		Missense_Mutation						no	no	D	D	D	D	M	D	D	D	0.875	yes	0.875
RAB22A	N35K	35	50		Missense_Mutation						no	no	T	P	D	D	N	T	T	T	0.375	no	0.375
RAB22A	P32S	32	37		Missense_Mutation						no	no	D	B	D	D	L	T	T	T	0.375	no	0.375
RAB22A	R104*	104	166		Nonsense_Mutation						no	no	T	.	D	A	.	.	.	.	0.25	no	0.25
RAB22A	R164*	164	301		Nonsense_Mutation						no	no	T	.	D	D	.	.	.	.	0.25	no	0.25
RAB22A	R68C	68	122		Missense_Mutation						no	no	D	D	D	D	M	T	D	D	0.75	yes	0.75
RAB22A	R76*	76	134	yes	Nonsense_Mutation						no	no	T	.	D	A	.	.	.	.	0.25	no	0.25
RAB22A	S139fs	139	258		Frame_Shift_Del						no	no	D	D	D	D	D	D	D	D	1	yes	1
RAB22A	V84I	84	142		Missense_Mutation						no	no	D	D	D	D	M	D	D	D	0.875	yes	0.875
RAB23	D57N	57	91		Missense_Mutation						no	no	T	B	D	D	N	T	T	T	0.25	no	0.25
RAB23	D93N	93	147		Missense_Mutation						no	no	T	D	D	D	L	T	T	D	0.5	no	0.5
RAB23	E110K	110	168		Missense_Mutation						no	no	D	D	D	D	L	T	T	T	0.5	no	0.5
RAB23	F34C	34	34		Missense_Mutation						no	no	D	P	D	D	M	D	D	D	0.875	yes	0.875
RAB23	G43E	43	54		Missense_Mutation						no	no	D	D	D	D	M	D	D	D	0.875	yes	0.875
RAB23	M25I	25	23		Missense_Mutation						no	no	D	D	D	D	N	T	T	T	0.5	no	0.5
RAB23	Q171R	171	305		Missense_Mutation						no	no	T	B	D	D	N	T	T	T	0.25	no	0.25
RAB23	Q27R	27	25		Missense_Mutation						no	no	D	P	D	D	N	T	T	T	0.5	no	0.5
RAB23	R28Q	28	26		Missense_Mutation	rs376394715					no	no	D	D	D	D	L	D	D	D	0.875	yes	0.875
RAB23	R49*	49	64		Nonsense_Mutation						no	no	T	.	D	A	.	.	.	.	0.25	no	0.25
RAB23	R80Q	80	134	yes	Missense_Mutation	rs145669565	CLINSIG=other;CLNDBN=Malignant_melanoma;CLNREVSTAT=not;CLNACC=RCV000061464.2;CLNDSDB=MedGen:SNOMED_CT;CLNDSDBID=C0025202:2092003				yes	no	D	D	D	D	M	D	D	D	0.875	yes	0.875
RAB23	S90C	90	144		Missense_Mutation						no	no	D	D	D	D	H	D	D	D	1	yes	1
RAB24	E110K	110	173		Missense_Mutation						no	no	T	D	U	D	L	T	T	T	0.25	no	0.25
RAB24	E71D	71	122		Missense_Mutation						no	no	D	B	U	D	N	T	T	T	0.25	no	0.3125
RAB24	E71Q	71	122		Missense_Mutation						no	no	D	P	U	D	N	T	T	T	0.375	no	0.3125
RAB24	G119S	119	203		Missense_Mutation						no	no	D	D	U	D	M	D	D	D	0.75	yes	0.75
RAB24	G42W	42	54		Missense_Mutation						no	no	D	D	U	D	H	D	D	D	0.875	yes	0.875
RAB24	L33V	33	35	yes	Missense_Mutation						no	no	T	P	U	D	N	T	T	T	0.25	no	0.25
RAB24	L90I	90	145		Missense_Mutation						no	no	T	P	U	D	N	T	T	T	0.25	no	0.25
RAB24	N145S	145	258		Missense_Mutation						no	no	T	B	N	D	N	T	T	T	0.125	no	0.125
RAB24	R107H	107	166		Missense_Mutation	rs200543182					no	no	D	B	U	D	L	T	T	T	0.25	no	0.25
RAB24	R131C	131	215		Missense_Mutation						no	no	D	D	U	D	N	T	T	T	0.375	no	0.375
RAB24	R55Q	55	90		Missense_Mutation						no	no	T	B	U	N	N	T	T	T	0	no	0
RAB24	R69H	69	113	yes	Missense_Mutation						no	no	D	D	U	D	M	T	D	D	0.625	yes	0.625
RAB24	R79W	79	134	yes	Missense_Mutation						no	no	D	D	U	D	H	T	D	D	0.75	yes	0.75
RAB24	R98Q	98	155		Missense_Mutation						no	no	T	D	U	D	N	T	T	T	0.25	no	0.25
RAB24	S74R	74	129		Missense_Mutation						no	no	D	D	U	D	L	T	T	T	0.375	no	0.375
RAB25	A88T	88	139		Missense_Mutation						no	no	D	D	D	D	H	T	D	D	0.875	yes	0.875
RAB25	E139*	139	249		Nonsense_Mutation						no	no	D	.	D	A	.	.	.	.	0.375	no	0.375
RAB25	E163G	163	293		Missense_Mutation						no	no	D	D	D	D	M	T	D	D	0.75	yes	0.75
RAB25	E48Q	48	60		Missense_Mutation						no	no	D	D	D	D	M	T	D	D	0.75	yes	0.75
RAB25	G24R	24	19		Missense_Mutation						no	no	D	D	D	D	H	D	D	D	1	yes	1
RAB25	L110F	110	164		Missense_Mutation						no	no	D	D	D	D	L	T	D	D	0.75	yes	0.75
RAB25	L129H	129	208		Missense_Mutation						no	no	D	D	D	D	H	D	D	D	1	yes	1
RAB25	M121I	121	200		Missense_Mutation						no	no	T	D	D	D	N	T	T	T	0.375	no	0.375
RAB25	N27D	27	22		Missense_Mutation						no	no	D	D	D	D	M	T	D	D	0.75	yes	0.75
RAB25	Q98H	98	149		Missense_Mutation						no	no	T	P	N	D	L	T	T	T	0.25	no	0.25
RAB25	R141*	141	251		Nonsense_Mutation	rs201881638					no	no	T	.	N	A	.	.	.	.	0.125	no	0.125
RAB25	R31Q	31	26		Missense_Mutation	rs566252037					no	no	D	D	D	D	L	D	D	D	0.875	yes	0.875
RAB25	R42C	42	50		Missense_Mutation	rs201984630					no	no	D	D	D	D	M	T	D	D	0.75	yes	0.75
RAB25	R52S	52	64		Missense_Mutation						no	no	D	D	D	D	L	T	D	D	0.75	yes	0.75
RAB25	R73W	73	113	yes	Missense_Mutation						no	no	D	D	D	D	H	T	D	D	0.875	yes	0.875
RAB25	S159fs	159	288		Frame_Shift_Del						no	no	D	D	D	D	D	D	D	D	1	yes	1
RAB25	S41R	41	43		Missense_Mutation						no	no	D	D	D	D	L	T	T	T	0.5	no	0.5
RAB25	V123M	123	202		Missense_Mutation						no	no	D	D	D	D	H	D	D	D	1	yes	1
RAB26	A90V	90	36		Missense_Mutation						no	no	D	P	U	D	N	T	T	T	0.375	no	0.375
RAB26	D191fs	191	249		Frame_Shift_Del						no	no	D	D	D	D	D	D	D	D	1	yes	1
RAB26	G110S	110	88		Missense_Mutation						no	no	D	B	N	D	M	D	D	D	0.625	yes	0.625
RAB26	H163Q	163	166		Missense_Mutation						no	no	T	B	N	D	N	T	T	T	0.125	no	0.125
RAB26	H168Y	168	195		Missense_Mutation						no	no	D	B	N	N	N	T	T	T	0.125	no	0.125
RAB26	I99N	99	59		Missense_Mutation						no	no	D	D	U	D	M	T	D	D	0.625	yes	0.625
RAB26	K149R	149	148		Missense_Mutation						no	no	T	B	D	D	N	T	T	T	0.25	no	0.25
RAB26	L115P	115	94		Missense_Mutation						no	no	D	P	D	D	H	D	D	D	1	yes	1
RAB26	L140V	140	139		Missense_Mutation						no	no	D	P	D	D	N	T	T	T	0.5	no	0.5
RAB26	N213K	213	291		Missense_Mutation						no	no	D	D	D	D	M	D	D	D	0.875	yes	0.875
RAB26	Q123R	123	102	yes	Missense_Mutation						no	no	D	P	D	D	H	D	D	D	1	yes	1
RAB26	R125Q	125	113	yes	Missense_Mutation						no	no	D	D	D	D	M	T	D	D	0.75	yes	0.75
RAB26	R135L	135	134	yes	Missense_Mutation						no	no	D	D	D	D	H	D	D	D	1	yes	1
RAB26	R135W	135	134	yes	Missense_Mutation						no	no	D	D	D	D	H	D	D	D	1	yes	1
RAB26	T219K	219	297		Missense_Mutation						no	no	T	B	N	N	N	T	T	T	0	no	0
RAB26	V214G	214	292		Missense_Mutation						no	no	D	D	D	D	H	D	D	D	1	yes	1
RAB27A	A152T	152	256		Missense_Mutation						no	no	D	D	D	D	M	D	D	D	0.875	yes	0.875
RAB27A	D17E	17	15		Missense_Mutation						no	no	D	D	D	D	L	T	T	T	0.5	no	0.5
RAB27A	D74V	74	98		Missense_Mutation						no	no	D	D	D	D	H	D	D	D	1	yes	1
RAB27A	D91E	91	135		Missense_Mutation						no	no	D	P	D	D	L	T	T	T	0.5	no	0.5
RAB27A	G63D	63	86		Missense_Mutation						no	no	D	B	D	D	N	T	T	T	0.375	no	0.375
RAB27A	I149T	149	251		Missense_Mutation						no	no	D	B	D	N	N	T	T	T	0.25	no	0.1875
RAB27A	I149V	149	251		Missense_Mutation						no	no	D	B	N	N	N	T	T	T	0.125	no	0.1875
RAB27A	I174L	174	296		Missense_Mutation						no	no	D	B	D	D	N	T	T	T	0.375	no	0.375
RAB27A	P158L	158	276		Missense_Mutation						no	no	D	P	D	D	N	T	T	T	0.5	no	0.5
RAB27A	R50I	50	65		Missense_Mutation						no	no	D	D	D	D	L	T	D	D	0.75	yes	0.75
RAB27A	R80K	80	113	yes	Missense_Mutation						no	no	.	D	D	D	L	T	T	D	0.5	no	0.5
RAB27A	T168A	168	289		Missense_Mutation						no	no	T	B	N	D	N	T	T	T	0.125	no	0.125
RAB27B	A121S	121	173		Missense_Mutation						no	no	T	P	D	D	L	T	T	T	0.375	no	0.375
RAB27B	A165T	165	283		Missense_Mutation						no	no	D	P	D	D	L	T	T	T	0.5	no	0.5
RAB27B	D136N	136	207		Missense_Mutation						no	no	D	D	D	D	H	D	D	D	1	yes	1
RAB27B	E150K	150	252		Missense_Mutation						no	no	T	B	D	D	N	T	T	T	0.25	no	0.25
RAB27B	E48K	48	63		Missense_Mutation						no	no	D	D	D	D	N	T	T	T	0.5	no	0.5
RAB27B	F25C	25	23		Missense_Mutation						no	no	T	D	D	D	L	T	T	T	0.375	no	0.375
RAB27B	G16R	16	14		Missense_Mutation						no	no	D	D	D	D	H	D	D	D	1	yes	1
RAB27B	G57R	57	80		Missense_Mutation						no	no	T	B	D	D	N	T	T	T	0.25	no	0.25
RAB27B	G60R	60	83		Missense_Mutation						no	no	D	P	N	D	N	T	T	T	0.375	no	0.375
RAB27B	K154N	154	258		Missense_Mutation						no	no	D	B	D	D	N	T	T	T	0.375	no	0.375
RAB27B	L177F	177	299		Missense_Mutation						no	no	T	T	T	T	T	T	T	T	0	no	0
RAB27B	M93I	93	137		Missense_Mutation						no	no	D	D	D	D	N	T	T	T	0.5	no	0.5
RAB27B	N125Y	125	196		Missense_Mutation						no	no	D	P	D	D	L	T	T	T	0.5	no	0.5
RAB27B	Q140*	140	215		Nonsense_Mutation						no	no	T	.	D	D	.	.	.	.	0.25	no	0.25
RAB27B	R28K	28	26		Missense_Mutation						no	no	D	B	D	D	M	T	T	T	0.375	no	0.375
RAB27B	R47W	47	62		Missense_Mutation						no	no	D	D	D	D	M	T	D	D	0.75	yes	0.75
RAB27B	R82W	82	122		Missense_Mutation	rs367644272					no	no	D	D	D	D	M	T	D	D	0.75	yes	0.75
RAB27B	R90K	90	134	yes	Missense_Mutation						no	no	D	D	D	D	L	T	T	T	0.5	no	0.5
RAB27B	S115fs	115	162		Frame_Shift_Del						no	no	D	D	D	D	D	D	D	D	1	yes	1
RAB27B	T162K	162	280		Missense_Mutation						no	no	D	D	D	D	H	T	D	D	0.875	yes	0.875
RAB27B	T40P	40	51		Missense_Mutation						no	no	D	D	D	D	N	T	T	T	0.5	no	0.5
RAB27B	V52I	52	75		Missense_Mutation						no	no	.	B	D	D	N	T	T	T	0.25	no	0.25
RAB27B	W113G	113	160		Missense_Mutation						no	no	D	D	D	D	H	D	D	D	1	yes	1
RAB28	A86S	86	136		Missense_Mutation						no	no	D	P	D	D	L	D	T	T	0.625	yes	0.625
RAB28	E102D	102	154		Missense_Mutation						no	no	T	B	D	D	L	T	T	T	0.25	no	0.3125
RAB28	E102Q	102	154		Missense_Mutation						no	no	D	B	D	D	L	T	T	T	0.375	no	0.3125
RAB28	E117*	117	175		Nonsense_Mutation						no	no	.	.	.	A	.	.	T	T	0.125	no	0.125
RAB28	E35*	35	32		Nonsense_Mutation						no	no	D	.	D	A	.	.	.	.	0.375	no	0.375
RAB28	G58*	58	87		Nonsense_Mutation						no	no	.	.	D	A	.	.	.	.	0.25	no	0.25
RAB28	G88*	88	138		Nonsense_Mutation						no	no	.	.	D	A	.	.	T	T	0.25	no	0.25
RAB28	K112N	112	166		Missense_Mutation						no	no	D	P	D	D	L	T	T	T	0.5	no	0.5
RAB28	K140Q	140	246		Missense_Mutation						no	no	T	P	D	D	L	T	T	T	0.375	no	0.375
RAB28	K143Q	143	249		Missense_Mutation						no	no	D	P	D	D	N	T	T	T	0.5	no	0.5
RAB28	L178F	178	304		Missense_Mutation						no	no	T	D	D	D	L	T	T	T	0.375	no	0.375
RAB28	L60V	60	90		Missense_Mutation						no	no	.	B	N	D	N	T	T	T	0.125	no	0.125
RAB28	N129S	129	204		Missense_Mutation						no	no	D	D	D	D	H	D	D	D	1	yes	1
RAB28	Q99E	99	149		Missense_Mutation						no	no	T	B	D	D	N	T	T	T	0.25	no	0.25
RAB28	R146G	146	252		Missense_Mutation						no	no	T	P	D	D	L	T	T	T	0.375	no	0.375
RAB28	R146W	146	252		Missense_Mutation	rs139395840					no	no	D	D	N	D	M	T	T	T	0.375	no	0.375
RAB28	S155N	155	277		Missense_Mutation						no	no	D	P	D	D	M	T	D	D	0.75	yes	0.75
RAB28	S159L	159	281		Missense_Mutation						no	no	D	D	D	D	H	D	D	D	1	yes	1
RAB28	T63I	63	93		Missense_Mutation						no	no	.	D	D	D	M	T	D	D	0.625	yes	0.625
RAB28	V114A	114	168		Missense_Mutation						no	no	D	B	D	D	N	T	T	T	0.375	no	0.375
RAB28	V92I	92	142		Missense_Mutation						no	no	D	P	D	D	M	D	T	T	0.625	yes	0.625
RAB29	A16T	16	16	yes	Missense_Mutation						no	no	T	P	N	D	N	T	T	T	0.25	no	0.25
RAB29	E116K	116	195		Missense_Mutation						no	no	T	B	N	D	L	T	T	T	0.125	no	0.125
RAB29	E68Q	68	112		Missense_Mutation						no	no	D	D	D	D	M	D	D	D	0.875	yes	0.875
RAB29	P117L	117	196		Missense_Mutation						no	no	T	P	N	D	L	T	T	T	0.25	no	0.25
RAB29	Q60E	60	95		Missense_Mutation						no	no	D	P	D	D	M	T	D	D	0.75	yes	0.75
RAB29	R69H	69	113	yes	Missense_Mutation	rs377322888					no	no	D	D	D	D	M	T	D	D	0.75	yes	0.75
RAB29	R79L	79	134	yes	Missense_Mutation						no	no	D	D	D	D	M	T	D	D	0.75	yes	0.8125
RAB29	R79W	79	134	yes	Missense_Mutation						no	no	D	D	D	D	H	T	D	D	0.875	yes	0.8125
RAB29	V13E	13	13		Missense_Mutation						no	no	D	D	D	D	M	T	D	D	0.75	yes	0.75
RAB29	W151*	151	277		Nonsense_Mutation						no	no	T	.	D	D	.	.	.	.	0.25	no	0.25
RAB29	W62L	62	97		Missense_Mutation						no	no	D	D	D	D	H	D	D	D	1	yes	1
RAB2A	D28V	28	29		Missense_Mutation						no	no	D	D	D	D	M	T	D	D	0.75	yes	0.75
RAB2A	D51V	51	87		Missense_Mutation						no	no	D	B	D	D	M	D	D	D	0.75	yes	0.75
RAB2A	D87Y	87	144		Missense_Mutation						no	no	D	D	D	D	H	D	D	D	1	yes	1
RAB2A	E133del	133	249		In_Frame_Del						no	no	T	T	T	T	T	T	T	T	0	no	0
RAB2A	G142A	142	274		Missense_Mutation						no	no	D	P	D	D	M	D	T	D	0.75	yes	0.75
RAB2A	G44C	44	62		Missense_Mutation						no	no	D	D	D	D	M	T	D	D	0.75	yes	0.75
RAB2A	I39M	39	53		Missense_Mutation						no	no	D	D	D	D	M	D	D	D	0.875	yes	0.875
RAB2A	Q32*	32	35	yes	Nonsense_Mutation						no	no	T	.	D	A	.	.	.	.	0.25	no	0.25
RAB2A	Q58H	58	95		Missense_Mutation						no	no	D	P	D	D	M	T	T	T	0.5	no	0.5
RAB2A	R127K	127	217		Missense_Mutation						no	no	D	D	D	D	M	T	D	D	0.75	yes	0.75
RAB2A	R139Q	139	257		Missense_Mutation						no	no	T	B	D	D	N	T	T	T	0.25	no	0.25
RAB2A	R46Q	46	64		Missense_Mutation						no	no	D	P	N	D	L	T	T	T	0.375	no	0.375
RAB2A	R69C	69	122		Missense_Mutation						no	no	D	D	D	D	M	T	D	D	0.75	yes	0.75
RAB2A	S67F	67	113	yes	Missense_Mutation						no	no	D	D	D	D	M	T	D	D	0.75	yes	0.75
RAB2A	T152S	152	287		Missense_Mutation						no	no	T	B	D	D	L	T	T	T	0.25	no	0.25
RAB2A	V129fs	129	245		Frame_Shift_Ins						no	no	D	D	D	D	D	D	D	D	1	yes	1
RAB2B	23_24LL>L	23	24		In_Frame_Del						no	no	T	T	T	T	T	T	T	T	0	no	0
RAB2B	A136V	136	252		Missense_Mutation						no	no	T	T	T	T	T	T	T	T	0	no	0
RAB2B	E102Q	102	162		Missense_Mutation						no	no	T	B	N	D	N	T	T	T	0.125	no	0.125
RAB2B	F68I	68	114		Missense_Mutation						no	no	D	D	D	D	M	D	D	D	0.875	yes	0.875
RAB2B	G40S	40	54		Missense_Mutation						no	no	D	D	D	D	M	D	D	D	0.875	yes	0.875
RAB2B	H107Y	107	168		Missense_Mutation						no	no	T	B	D	D	N	T	T	T	0.25	no	0.25
RAB2B	H141Y	141	260		Missense_Mutation						no	no	D	P	D	D	N	T	T	T	0.5	no	0.5
RAB2B	I117T	117	202		Missense_Mutation						no	no	D	D	D	D	M	T	D	D	0.75	yes	0.75
RAB2B	L123P	123	208		Missense_Mutation						no	no	D	D	D	D	H	D	D	D	1	yes	1
RAB2B	L22F	22	23		Missense_Mutation						no	no	D	D	D	D	M	D	D	D	0.875	yes	0.875
RAB2B	R126H	126	215		Missense_Mutation						no	no	T	D	D	D	N	T	T	T	0.375	no	0.3125
RAB2B	R126L	126	215		Missense_Mutation						no	no	T	B	D	D	N	T	T	T	0.25	no	0.3125
RAB2B	R127M	127	217		Missense_Mutation						no	no	D	D	D	D	H	T	D	D	0.875	yes	0.875
RAB2B	R12Q	12	13		Missense_Mutation						no	no	T	T	T	T	T	T	T	T	0	no	0
RAB2B	R77G	77	134	yes	Missense_Mutation						no	no	D	D	D	D	M	D	D	D	0.875	yes	0.875
RAB2B	T152R	152	287		Missense_Mutation						no	no	D	D	D	D	M	D	D	D	0.875	yes	0.875
RAB2B	Y168S	168	304		Missense_Mutation						no	no	D	D	N	D	L	T	D	D	0.625	yes	0.625
RAB2B	Y75*	75	132		Nonsense_Mutation						no	no	T	.	D	A	.	.	.	.	0.25	no	0.25
RAB30	A66E	66	100		Missense_Mutation						no	no	.	D	D	D	H	D	D	D	0.875	yes	0.875
RAB30	E150*	150	279		Nonsense_Mutation						no	no	.	D	.	D	.	T	T	T	0.25	no	0.1875
RAB30	F34S	34	34		Missense_Mutation						no	no	.	D	D	D	H	D	D	D	0.875	yes	0.875
RAB30	L119S	119	201		Missense_Mutation						no	no	.	D	D	D	H	D	D	D	0.875	yes	0.875
RAB30	L153P	153	282	yes	Missense_Mutation						no	no	.	B	.	D	.	T	T	T	0.125	no	0.125
RAB30	P101S	101	157		Missense_Mutation						no	no	.	D	D	D	N	T	T	T	0.375	no	0.375
RAB30	P150Q	150	279		Missense_Mutation						no	no	.	B	.	D	.	T	T	T	0.125	no	0.1875
RAB30	P36fs	36	37		Frame_Shift_Del						no	no	D	D	D	D	D	D	D	D	1	yes	0.6875
RAB30	P36L	36	37		Missense_Mutation						no	no	.	D	D	D	N	T	T	T	0.375	no	0.6875
RAB30	R105Q	105	162		Missense_Mutation						no	no	.	D	D	D	N	T	T	T	0.375	no	0.5
RAB30	R105W	105	162		Missense_Mutation						no	no	.	D	D	D	M	T	D	D	0.625	yes	0.5
RAB30	R169*	169	302		Nonsense_Mutation						no	no	.	.	D	D	.	.	.	.	0.25	no	0.25
RAB30	R27G	27	25		Missense_Mutation						no	no	.	D	D	D	L	T	D	D	0.625	yes	0.625
RAB30	R72Q	72	122		Missense_Mutation						no	no	T	T	T	T	T	T	T	T	0	no	0
RAB30	S73Y	73	127		Missense_Mutation						no	no	.	D	D	D	M	T	D	D	0.625	yes	0.625
RAB30	T23M	23	21		Missense_Mutation						no	no	.	D	D	D	H	D	D	D	0.875	yes	0.625
RAB30	T23S	23	21		Missense_Mutation						no	no	.	D	D	D	N	T	T	T	0.375	no	0.625
RAB30	V13A	13	11		Missense_Mutation						no	no	.	D	D	D	M	T	D	D	0.625	yes	0.625
RAB30	W103C	103	160		Missense_Mutation						no	no	.	D	D	D	H	D	D	D	0.875	yes	0.8125
RAB30	W103R	103	160		Missense_Mutation						no	no	.	D	D	D	H	T	D	D	0.75	yes	0.8125
RAB30	Y110H	110	168		Missense_Mutation						no	no	.	B	D	D	L	T	T	T	0.25	no	0.25
RAB30	Y148F	148	277		Missense_Mutation						no	no	.	B	D	D	N	T	T	T	0.25	no	0.25
RAB30	Y89C	89	143		Missense_Mutation						no	no	.	D	D	D	M	D	D	D	0.75	yes	0.75
RAB31	A150fs	150	283		Frame_Shift_Ins						no	no	D	D	D	D	D	D	D	D	1	yes	1
RAB31	A41P	41	60		Missense_Mutation						no	no	.	D	D	D	M	.	D	D	0.625	yes	0.625
RAB31	E139fs	139	258		Frame_Shift_Del						no	no	D	D	D	D	D	D	D	D	1	yes	1
RAB31	F160C	160	297		Missense_Mutation						no	no	.	D	D	D	H	.	D	D	0.75	yes	0.75
RAB31	K135N	135	252		Missense_Mutation						no	no	.	B	D	D	N	.	T	T	0.25	no	0.25
RAB31	K90T	90	148		Missense_Mutation						no	no	.	P	D	D	L	.	T	T	0.375	no	0.375
RAB31	K98N	98	159		Missense_Mutation						no	no	.	D	D	D	L	.	T	T	0.375	no	0.375
RAB31	M114I	114	200		Missense_Mutation						no	no	.	B	D	D	N	.	T	T	0.25	no	0.25
RAB31	R165C	165	302		Missense_Mutation	rs147665641					no	no	.	D	N	D	L	.	T	T	0.25	no	0.1875
RAB31	R165S	165	302		Missense_Mutation						no	no	.	B	N	D	L	.	T	T	0.125	no	0.1875
RAB31	R77Q	77	135		Missense_Mutation						no	no	.	D	D	D	M	.	D	D	0.625	yes	0.625
RAB31	S20L	20	22		Missense_Mutation						no	no	.	D	D	D	H	.	D	D	0.75	yes	0.75
RAB31	S42F	42	61		Missense_Mutation						no	no	.	D	D	D	L	.	T	T	0.375	no	0.375
RAB31	S79*	79	137		Nonsense_Mutation						no	no	.	.	D	A	.	.	.	.	0.25	no	0.25
RAB31	W60R	60	98		Missense_Mutation						no	no	.	D	D	D	H	.	D	D	0.75	yes	0.75
RAB32	A116G	116	155		Missense_Mutation						no	no	T	B	D	D	N	T	T	T	0.25	no	0.25
RAB32	A63T	63	62		Missense_Mutation						no	no	D	D	N	D	L	T	T	T	0.375	no	0.375
RAB32	H129Y	129	174		Missense_Mutation	rs145525064					no	no	T	B	N	N	N	T	T	T	0	no	0
RAB32	I181M	181	292		Missense_Mutation						no	no	D	D	D	D	H	T	D	D	0.875	yes	0.875
RAB32	I42M	42	24		Missense_Mutation						no	no	T	D	D	D	L	T	T	T	0.375	no	0.375
RAB32	K121fs	121	161		Frame_Shift_Del						no	no	D	D	D	D	D	D	D	D	1	yes	1
RAB32	K149R	149	210		Missense_Mutation						no	no	T	B	N	D	N	T	T	T	0.125	no	0.125
RAB32	K97N	97	134	yes	Missense_Mutation						no	no	D	P	D	D	M	T	T	T	0.5	no	0.5
RAB32	L193I	193	304		Missense_Mutation						no	no	T	B	D	D	L	T	T	T	0.25	no	0.25
RAB32	P131L	131	176		Missense_Mutation						no	no	D	B	D	D	M	T	T	T	0.375	no	0.375
RAB32	R55Q	55	50		Missense_Mutation						no	no	T	P	D	D	N	T	T	T	0.375	no	0.375
RAB32	V46fs	46	28		Frame_Shift_Del						no	no	D	D	D	D	D	D	D	D	1	yes	1
RAB32	W80*	80	97		Nonsense_Mutation						no	no	T	.	N	A	.	.	.	.	0.125	no	0.125
RAB32	Y45*	45	27		Nonsense_Mutation						no	no	T	.	D	A	.	.	.	.	0.25	no	0.25
RAB33A	A199S	199	300		Missense_Mutation						no	no	T	T	T	T	T	T	T	T	0	no	0
RAB33A	E157K	157	210		Missense_Mutation						no	no	T	T	T	T	T	T	T	T	0	no	0
RAB33A	E81*	81	87		Nonsense_Mutation						no	no	D	D	D	D	D	D	D	D	1	yes	1
RAB33A	G137R	137	167		Missense_Mutation						no	no	T	T	T	T	T	T	T	T	0	no	0
RAB33A	I40V	40	11		Missense_Mutation						no	no	T	T	T	T	T	T	T	T	0	no	0
RAB33A	K76Q	76	64		Missense_Mutation						no	no	T	T	T	T	T	T	T	T	0	no	0
RAB33A	M102I	102	128		Missense_Mutation						no	no	T	T	T	T	T	T	T	T	0	no	0
RAB33A	M175I	175	274		Missense_Mutation						no	no	T	T	T	T	T	T	T	T	0	no	0
RAB33A	P162T	162	246		Missense_Mutation						no	no	T	T	T	T	T	T	T	T	0	no	0
RAB33A	Q158H	158	215		Missense_Mutation						no	no	T	T	T	T	T	T	T	T	0	no	0
RAB33A	R156fs	156	209		Frame_Shift_Del						no	no	D	D	D	D	D	D	D	D	1	yes	1
RAB33A	R97S	97	113	yes	Missense_Mutation						no	no	T	T	T	T	T	T	T	T	0	no	0
RAB33A	S101G	101	127		Missense_Mutation						no	no	T	T	T	T	T	T	T	T	0	no	0
RAB33A	S181L	181	281		Missense_Mutation						no	no	T	T	T	T	T	T	T	T	0	no	0
RAB33A	T53I	53	24		Missense_Mutation						no	no	T	T	T	T	T	T	T	T	0	no	0
RAB33A	T68N	68	52		Missense_Mutation						no	no	T	T	T	T	T	T	T	T	0	no	0
RAB33A	V114F	114	140		Missense_Mutation						no	no	T	T	T	T	T	T	T	T	0	no	0
RAB33A	V147L	147	200		Missense_Mutation						no	no	T	T	T	T	T	T	T	T	0	no	0
RAB33A	V71M	71	59		Missense_Mutation						no	no	T	T	T	T	T	T	T	T	0	no	0
RAB33B	D115N	115	144		Missense_Mutation						no	no	D	D	D	D	M	D	D	D	0.875	yes	0.875
RAB33B	G40R	40	14		Missense_Mutation						no	no	D	D	D	D	H	D	D	D	1	yes	1
RAB33B	I156M	156	217		Missense_Mutation						no	no	D	P	D	D	L	T	T	T	0.5	no	0.5
RAB33B	K149N	149	205		Missense_Mutation						no	no	D	D	D	D	H	D	D	D	1	yes	1
RAB33B	L137P	137	174		Missense_Mutation						no	no	T	B	N	D	N	T	T	T	0.125	no	0.125
RAB33B	L152F	152	208		Missense_Mutation						no	no	D	D	D	D	H	D	D	D	1	yes	1
RAB33B	R81H	81	91		Missense_Mutation						no	no	D	P	D	D	L	T	T	T	0.5	no	0.5
RAB33B	S127Y	127	159		Missense_Mutation						no	no	D	P	D	N	N	T	T	T	0.375	no	0.375
RAB33B	S154N	154	210		Missense_Mutation						no	no	T	B	D	N	L	T	T	T	0.125	no	0.125
RAB33B	S171I	171	273		Missense_Mutation						no	no	D	P	D	D	L	T	D	D	0.75	yes	0.75
RAB33B	S201G	201	305		Missense_Mutation						no	no	D	B	D	D	N	T	T	T	0.375	no	0.375
RAB33B	V110A	110	139		Missense_Mutation						no	no	D	D	D	D	N	T	D	T	0.625	yes	0.625
RAB34	A109T	109	100		Missense_Mutation						no	no	D	D	D	D	H	D	D	D	1	yes	1
RAB34	A177V	177	224		Missense_Mutation						no	no	T	B	N	.	N	T	T	T	0	no	0
RAB34	A183G	183	250		Missense_Mutation						no	no	T	D	D	.	L	T	T	T	0.25	no	0.25
RAB34	C73Y	73	28		Missense_Mutation						no	no	D	D	D	.	M	T	D	D	0.625	yes	0.625
RAB34	E193G	193	276		Missense_Mutation						no	no	D	D	D	D	L	T	D	D	0.75	yes	0.75
RAB34	E207*	207	294		Nonsense_Mutation						no	no	D	.	D	A	.	.	.	.	0.375	no	0.375
RAB34	E90*	90	62		Nonsense_Mutation						no	no	T	.	D	A	.	.	.	.	0.25	no	0.25
RAB34	E92*	92	64		Nonsense_Mutation						no	no	D	.	D	A	.	.	.	.	0.375	no	0.375
RAB34	E95Q	95	75		Missense_Mutation						no	no	D	D	D	D	N	T	T	T	0.5	no	0.5
RAB34	F209L	209	296		Missense_Mutation						no	no	D	D	D	D	M	T	D	D	0.75	yes	0.8125
RAB34	F209S	209	296		Missense_Mutation						no	no	D	D	D	D	H	T	D	D	0.875	yes	0.8125
RAB34	G106*	106	97		Nonsense_Mutation						no	no	D	D	D	.	L	T	T	T	0.375	no	0.375
RAB34	G155D	155	174		Missense_Mutation						no	no	D	D	D	.	L	D	D	D	0.75	yes	0.75
RAB34	G98D	98	88		Missense_Mutation						no	no	D	D	D	.	L	D	D	D	0.75	yes	0.75
RAB34	K167T	167	205		Missense_Mutation						no	no	D	D	D	D	H	T	D	D	0.875	yes	0.875
RAB34	K181N	181	248		Missense_Mutation						no	no	T	P	D	.	N	T	T	T	0.25	no	0.25
RAB34	N133K	133	144		Missense_Mutation						no	no	D	P	D	D	N	T	T	T	0.5	no	0.5
RAB34	P173T	173	211		Missense_Mutation						no	no	T	D	D	D	N	T	T	T	0.375	no	0.375
RAB34	S62L	62	17	yes	Missense_Mutation						no	no	T	D	D	D	M	T	D	D	0.625	yes	0.625
RAB34	V131A	131	142		Missense_Mutation						no	no	T	B	D	D	L	D	D	D	0.625	yes	0.625
RAB34	V186M	186	255		Missense_Mutation						no	no	T	B	N	D	N	T	T	T	0.125	no	0.125
RAB35	A151T	151	282	yes	Missense_Mutation						no	no	D	D	D	D	H	D	D	D	1	yes	1
RAB35	A29V	29	28		Missense_Mutation						no	no	D	D	D	D	N	T	T	T	0.5	no	0.5
RAB35	E150K	150	281		Missense_Mutation	rs377220526					no	no	D	B	.	D	.	T	T	T	0.25	no	0.25
RAB35	F161L	161	296		Missense_Mutation						no	no	D	D	D	D	.	D	T	T	0.625	yes	0.625
RAB35	F45L	45	61		Missense_Mutation						no	no	D	P	D	D	M	T	D	D	0.75	yes	0.75
RAB35	G80E	80	135		Missense_Mutation						no	no	D	D	D	D	M	T	D	D	0.75	yes	0.75
RAB35	H82Y	82	137		Missense_Mutation						no	no	D	D	D	D	M	T	D	D	0.75	yes	0.75
RAB35	K35N	35	37		Missense_Mutation						no	no	D	D	.	N	.	T	T	T	0.25	no	0.25
RAB35	N156S	156	291		Missense_Mutation	rs202018032					no	no	D	B	D	D	M	D	D	D	0.75	yes	0.75
RAB35	P19fs	19	18		Frame_Shift_Del						no	no	D	D	D	D	D	D	D	D	1	yes	1
RAB35	R101Q	101	159		Missense_Mutation						no	no	T	D	D	D	N	T	T	T	0.375	no	0.375
RAB35	R27C	27	26		Missense_Mutation						no	no	D	D	D	D	M	D	D	D	0.875	yes	0.875
RAB35	R27H	27	26		Missense_Mutation						no	no	D	D	D	D	M	D	D	D	0.875	yes	0.875
RAB35	S22N	22	21		Missense_Mutation						no	no	D	D	D	D	H	D	D	D	1	yes	1
RAB35	S50F	50	66		Missense_Mutation						no	no	.	P	.	N	.	T	T	T	0.125	no	0.125
RAB35	V129G	129	224		Missense_Mutation						no	no	D	B	D	D	M	T	T	T	0.375	no	0.375
RAB36	A202T	202	142		Missense_Mutation						no	no	D	B	D	D	N	T	T	T	0.375	no	0.375
RAB36	A246G	246	215		Missense_Mutation						no	no	D	P	D	N	N	T	T	T	0.375	no	0.375
RAB36	A284V	284	300		Missense_Mutation						no	no	D	D	D	D	L	T	D	D	0.75	yes	0.75
RAB36	E161K	161	62		Missense_Mutation						no	no	T	D	D	D	N	T	T	T	0.375	no	0.375
RAB36	E163G	163	64		Missense_Mutation						no	no	D	D	D	D	L	T	T	T	0.5	no	0.5
RAB36	E166K	166	75		Missense_Mutation						no	no	D	D	D	D	N	T	D	T	0.625	yes	0.625
RAB36	E289K	289	305		Missense_Mutation	rs145390018					no	no	T	D	D	D	N	T	T	T	0.375	no	0.375
RAB36	F280L	280	296		Missense_Mutation						no	no	D	D	D	D	M	D	D	D	0.875	yes	0.875
RAB36	I232M	232	199		Missense_Mutation						no	no	D	B	N	N	L	D	T	T	0.25	no	0.25
RAB36	K184T	184	113	yes	Missense_Mutation						no	no	D	D	D	D	L	T	T	T	0.5	no	0.5
RAB36	L211M	211	153		Missense_Mutation						no	no	D	D	D	D	M	T	D	D	0.75	yes	0.75
RAB36	R150Q	150	37		Missense_Mutation						no	no	T	D	N	D	N	T	T	T	0.25	no	0.25
RAB36	R164C	164	65		Missense_Mutation						no	no	D	D	D	D	L	T	D	D	0.75	yes	0.5625
RAB36	R164S	164	65		Missense_Mutation						no	no	T	D	D	D	N	T	T	T	0.375	no	0.5625
RAB36	S243L	243	210		Missense_Mutation						no	no	D	P	D	D	L	T	T	T	0.5	no	0.5
RAB36	V129A	129	13		Missense_Mutation						no	no	D	D	D	D	M	T	D	D	0.75	yes	0.75
RAB36	V198E	198	138		Missense_Mutation						no	no	.	D	D	D	M	D	D	D	0.75	yes	0.75
RAB37	A145S	145	206		Missense_Mutation						no	no	T	P	N	D	N	T	T	T	0.25	no	0.25
RAB37	A54V	54	34		Missense_Mutation						no	no	D	D	.	D	N	T	D	T	0.5	no	0.6875
RAB37	A61S	61	51		Missense_Mutation						no	no	T	B	D	D	N	T	T	T	0.25	no	0.375
RAB37	A87T	87	100		Missense_Mutation						no	no	D	D	D	D	M	D	D	D	0.875	yes	0.875
RAB37	D135N	135	196		Missense_Mutation						no	no	T	B	D	D	N	T	T	T	0.25	no	0.25
RAB37	D43N	43	21		Missense_Mutation						no	no	D	B	.	D	N	T	T	T	0.25	no	0.25
RAB37	D66Y	66	60		Missense_Mutation						no	no	D	D	D	D	M	D	D	D	0.875	yes	0.875
RAB37	F169S	169	277		Missense_Mutation						no	no	D	D	D	D	M	D	D	D	0.875	yes	0.875
RAB37	F45L	45	23		Missense_Mutation						no	no	T	B	D	D	N	T	T	T	0.25	no	0.25
RAB37	F54S	54	34		Missense_Mutation						no	no	D	D	D	D	M	D	D	D	0.875	yes	0.6875
RAB37	G52W	52	32		Missense_Mutation						no	no	D	D	D	D	M	D	D	D	0.875	yes	0.875
RAB37	G59R	59	43		Missense_Mutation	rs201182243					no	no	D	D	.	D	N	T	T	T	0.375	no	0.375
RAB37	G76D	76	88		Missense_Mutation						no	no	D	B	D	D	L	D	T	T	0.5	no	0.5
RAB37	I58fs	58	42		Frame_Shift_Del						no	no	D	D	D	D	D	D	D	D	1	yes	0.6875
RAB37	I58M	58	42		Missense_Mutation						no	no	D	D	.	D	L	T	T	T	0.375	no	0.6875
RAB37	K175R	175	283		Missense_Mutation						no	no	D	P	D	D	L	T	T	T	0.5	no	0.5
RAB37	L108M	108	141		Missense_Mutation						no	no	D	D	D	D	M	D	D	D	0.875	yes	0.875
RAB37	L182S	182	294		Missense_Mutation						no	no	T	D	D	D	N	T	T	T	0.375	no	0.375
RAB37	M178I	178	289		Missense_Mutation						no	no	T	B	D	D	N	T	T	T	0.25	no	0.25
RAB37	P168L	168	276		Missense_Mutation						no	no	D	D	D	D	N	T	D	T	0.625	yes	0.625
RAB37	P49T	49	27		Missense_Mutation						no	no	T	B	.	D	N	T	T	T	0.125	no	0.125
RAB37	R101K	101	134	yes	Missense_Mutation	rs527644258					no	no	D	D	D	D	M	T	D	D	0.75	yes	0.75
RAB37	R122S	122	157		Missense_Mutation						no	no	T	D	D	D	L	T	T	T	0.375	no	0.375
RAB37	R151T	151	217		Missense_Mutation						no	no	D	D	D	D	M	T	D	D	0.75	yes	0.75
RAB37	R154G	154	246		Missense_Mutation						no	no	T	P	N	D	N	T	T	T	0.25	no	0.25
RAB37	R91W	91	113	yes	Missense_Mutation						no	no	D	D	D	D	H	T	D	D	0.875	yes	0.875
RAB37	R93*	93	122		Nonsense_Mutation	rs150761775					no	no	T	.	D	A	.	.	.	.	0.25	no	0.5
RAB37	R93Q	93	122		Missense_Mutation						no	no	D	D	D	D	M	T	D	D	0.75	yes	0.5
RAB37	S116C	116	149		Missense_Mutation						no	no	D	D	N	N	M	T	T	D	0.375	no	0.375
RAB37	S117C	117	152		Missense_Mutation						no	no	D	D	D	D	H	D	D	D	1	yes	1
RAB37	S94R	94	127		Missense_Mutation						no	no	D	D	D	D	M	T	D	D	0.75	yes	0.75
RAB37	T61M	61	51		Missense_Mutation						no	no	D	D	.	D	N	T	D	T	0.5	no	0.375
RAB37	V167I	167	274		Missense_Mutation						no	no	T	B	D	D	N	T	T	T	0.25	no	0.25
RAB37	V172I	172	280		Missense_Mutation						no	no	T	B	D	D	N	T	T	T	0.25	no	0.25
RAB37	V40I	40	18		Missense_Mutation						no	no	D	P	D	D	M	D	D	D	0.875	yes	0.875
RAB38	A40V	40	51		Missense_Mutation						no	no	.	D	D	D	L	T	T	T	0.375	no	0.375
RAB38	D167N	167	293		Missense_Mutation						no	no	.	B	D	D	N	T	T	T	0.25	no	0.25
RAB38	F46C	46	61		Missense_Mutation						no	no	.	D	D	D	H	D	D	D	0.875	yes	0.625
RAB38	F46L	46	61		Missense_Mutation						no	no	.	D	D	D	M	T	T	T	0.375	no	0.625
RAB38	G151S	151	273		Missense_Mutation	rs143951992					no	no	.	D	D	D	M	D	T	T	0.5	no	0.5
RAB38	G68A	68	101		Missense_Mutation						no	no	.	D	D	D	H	D	D	D	0.875	yes	0.875
RAB38	I26M	26	24		Missense_Mutation						no	no	.	D	D	D	L	T	T	T	0.375	no	0.375
RAB38	L48R	48	63		Missense_Mutation						no	no	.	D	D	D	L	T	T	T	0.375	no	0.375
RAB38	M137K	137	224		Missense_Mutation						no	no	.	B	N	N	N	T	T	T	0	no	0
RAB38	P115H	115	176		Missense_Mutation						no	no	.	B	D	D	L	T	T	T	0.25	no	0.25
RAB38	R171K	171	297		Missense_Mutation						no	no	.	B	D	D	N	T	T	T	0.25	no	0.25
RAB38	R71I	71	113	yes	Missense_Mutation						no	no	.	D	D	D	M	T	D	D	0.625	yes	0.625
RAB38	V30M	30	28		Missense_Mutation						no	no	.	D	D	D	M	T	D	D	0.625	yes	0.625
RAB38	V50E	50	65		Missense_Mutation						no	no	.	D	D	D	N	T	T	T	0.375	no	0.375
RAB38	W53L	53	76		Missense_Mutation						no	no	.	B	D	D	N	T	T	T	0.25	no	0.25
RAB38	Y79H	79	132		Missense_Mutation						no	no	.	D	D	D	M	D	D	D	0.75	yes	0.75
RAB39A	C129R	129	206		Missense_Mutation						no	no	T	D	D	D	M	T	D	D	0.625	yes	0.625
RAB39A	D148V	148	258		Missense_Mutation						no	no	D	B	D	D	L	T	T	T	0.375	no	0.375
RAB39A	D174H	174	302		Missense_Mutation						no	no	D	D	N	D	L	T	D	T	0.5	no	0.5
RAB39A	G20N	20	19		Missense_Mutation						no	no	T	T	T	T	T	T	T	T	0	no	0
RAB39A	G35R	35	37		Missense_Mutation						no	no	T	D	N	D	N	T	T	T	0.25	no	0.25
RAB39A	G46S	46	54		Missense_Mutation						no	no	D	B	D	D	M	D	D	D	0.75	yes	0.75
RAB39A	K159N	159	283		Missense_Mutation						no	no	D	P	D	D	H	T	D	D	0.875	yes	0.875
RAB39A	Q136H	136	224		Missense_Mutation						no	no	T	D	N	D	M	T	D	D	0.5	no	0.5
RAB39A	Q30K	30	29		Missense_Mutation						no	no	D	B	D	D	N	T	T	T	0.375	no	0.375
RAB39A	R119G	119	196		Missense_Mutation						no	no	D	B	N	N	N	T	T	T	0.125	no	0.375
RAB39A	R119W	119	196		Missense_Mutation						no	no	D	D	N	D	L	T	D	D	0.625	yes	0.375
RAB39A	R27H	27	26		Missense_Mutation						no	no	D	B	D	D	M	D	D	D	0.75	yes	0.75
RAB39A	R32C	32	33		Missense_Mutation						no	no	D	B	D	D	M	T	T	T	0.375	no	0.375
RAB39A	R80Q	80	130		Missense_Mutation						no	no	D	D	D	D	M	T	D	T	0.625	yes	0.625
RAB39A	R84C	84	134	yes	Missense_Mutation	rs549198709					no	no	D	D	D	D	H	D	D	D	1	yes	0.9375
RAB39A	R84H	84	134	yes	Missense_Mutation						no	no	D	D	D	D	M	D	D	D	0.875	yes	0.9375
RAB39A	S22Y	22	21		Missense_Mutation						no	no	D	D	D	D	H	D	D	D	1	yes	1
RAB39A	S81F	81	131		Missense_Mutation						no	no	D	D	D	D	M	T	D	D	0.75	yes	0.75
RAB39A	V115A	115	173		Missense_Mutation						no	no	T	B	D	D	N	T	T	T	0.25	no	0.25
RAB39B	A157G	157	288		Missense_Mutation						no	no	T	T	T	T	T	T	T	T	0	no	0
RAB39B	A157T	157	288		Missense_Mutation						no	no	T	T	T	T	T	T	T	T	0	no	0
RAB39B	A66V	66	100		Missense_Mutation						no	no	T	T	T	T	T	T	T	T	0	no	0
RAB39B	A77T	77	131		Missense_Mutation						no	no	T	T	T	T	T	T	T	T	0	no	0
RAB39B	C125Y	125	206		Missense_Mutation						no	no	T	T	T	T	T	T	T	T	0	no	0
RAB39B	D44Y	44	60		Missense_Mutation						no	no	T	T	T	T	T	T	T	T	0	no	0
RAB39B	E105K	105	162		Missense_Mutation						no	no	T	T	T	T	T	T	T	T	0	no	0
RAB39B	E105Q	105	162		Missense_Mutation						no	no	T	T	T	T	T	T	T	T	0	no	0
RAB39B	E151K	151	279		Missense_Mutation						no	no	T	T	T	T	T	T	T	T	0	no	0
RAB39B	E161D	161	293		Missense_Mutation						no	no	T	T	T	T	T	T	T	T	0	no	0
RAB39B	E173*	173	305		Nonsense_Mutation						no	no	D	D	D	D	D	D	D	D	1	yes	1
RAB39B	E30K	30	29		Missense_Mutation						no	no	T	T	T	T	T	T	T	T	0	no	0
RAB39B	F164V	164	296		Missense_Mutation						no	no	T	T	T	T	T	T	T	T	0	no	0
RAB39B	F46L	46	62		Missense_Mutation						no	no	T	T	T	T	T	T	T	T	0	no	0
RAB39B	G42E	42	54		Missense_Mutation						no	no	T	T	T	T	T	T	T	T	0	no	0
RAB39B	G55E	55	88		Missense_Mutation						no	no	T	T	T	T	T	T	T	T	0	no	0
RAB39B	I116V	116	197		Missense_Mutation						no	no	T	T	T	T	T	T	T	T	0	no	0
RAB39B	K162E	162	294		Missense_Mutation						no	no	T	T	T	T	T	T	T	T	0	no	0
RAB39B	L87F	87	141		Missense_Mutation						no	no	T	T	T	T	T	T	T	T	0	no	0
RAB39B	L87R	87	141		Missense_Mutation						no	no	T	T	T	T	T	T	T	T	0	no	0
RAB39B	R10W	10	9		Missense_Mutation						no	no	T	T	T	T	T	T	T	T	0	no	0
RAB39B	R155*	155	283		Nonsense_Mutation						no	no	D	D	D	D	D	D	D	D	1	yes	1
RAB39B	R26H	26	25		Missense_Mutation						no	no	T	T	T	T	T	T	T	T	0	no	0
RAB39B	R27C	27	26		Missense_Mutation						no	no	T	T	T	T	T	T	T	T	0	no	0
RAB39B	R48C	48	64		Missense_Mutation						no	no	T	T	T	T	T	T	T	T	0	no	0
RAB39B	R48S	48	64		Missense_Mutation						no	no	T	T	T	T	T	T	T	T	0	no	0
RAB39B	R57P	57	91		Missense_Mutation						no	no	T	T	T	T	T	T	T	T	0	no	0
RAB39B	R94H	94	148		Missense_Mutation						no	no	T	T	T	T	T	T	T	T	0	no	0
RAB39B	R94S	94	148		Missense_Mutation						no	no	T	T	T	T	T	T	T	T	0	no	0
RAB39B	R95S	95	149		Missense_Mutation						no	no	T	T	T	T	T	T	T	T	0	no	0
RAB39B	V13D	13	12		Missense_Mutation						no	no	T	T	T	T	T	T	T	T	0	no	0
RAB39B	V13G	13	12		Missense_Mutation						no	no	T	T	T	T	T	T	T	T	0	no	0
RAB39B	W63R	63	97		Missense_Mutation						no	no	T	T	T	T	T	T	T	T	0	no	0
RAB39B	Y145C	145	260		Missense_Mutation						no	no	T	T	T	T	T	T	T	T	0	no	0
RAB3A	A90T	90	131		Missense_Mutation						no	no	D	D	D	D	N	T	D	D	0.75	yes	0.75
RAB3A	D103Y	103	144		Missense_Mutation						no	no	D	D	D	D	H	D	D	D	1	yes	1
RAB3A	D58N	58	60		Missense_Mutation						no	no	D	D	D	D	M	D	D	D	0.875	yes	0.875
RAB3A	E142G	142	215		Missense_Mutation						no	no	D	P	D	D	L	T	D	D	0.75	yes	0.75
RAB3A	G34S	34	19		Missense_Mutation						no	no	T	T	T	T	T	T	T	T	0	no	0
RAB3A	R151W	151	251		Missense_Mutation						no	no	D	B	D	D	M	T	T	T	0.375	no	0.375
RAB3A	R41C	41	26		Missense_Mutation						no	no	D	D	D	D	M	D	D	D	0.875	yes	0.875
RAB3A	R66H	66	76		Missense_Mutation	rs185893715					no	no	T	D	D	D	N	T	T	T	0.375	no	0.375
RAB3A	R83L	83	113	yes	Missense_Mutation						no	no	D	D	D	D	M	T	D	D	0.75	yes	0.75
RAB3A	S124*	124	173		Nonsense_Mutation						no	no	D	.	D	A	.	.	.	.	0.375	no	0.5
RAB3A	S124L	124	173		Missense_Mutation						no	no	D	D	D	D	L	T	D	T	0.625	yes	0.5
RAB3A	T36M	36	21		Missense_Mutation						no	no	D	D	D	D	H	D	D	D	1	yes	1
RAB3A	V55M	55	53		Missense_Mutation						no	no	D	D	D	D	M	T	D	D	0.75	yes	0.75
RAB3A	Y84H	84	114		Missense_Mutation						no	no	D	D	D	D	M	T	D	D	0.75	yes	0.75
RAB3B	A95V	95	136		Missense_Mutation						no	no	D	D	D	D	M	D	D	D	0.875	yes	0.875
RAB3B	D45N	45	32		Missense_Mutation						no	no	D	B	D	D	N	T	T	T	0.375	no	0.375
RAB3B	E142*	142	215		Nonsense_Mutation						no	no	T	.	D	A	.	.	.	.	0.25	no	0.25
RAB3B	E148K	148	248		Missense_Mutation						no	no	D	P	D	D	M	T	D	D	0.75	yes	0.75
RAB3B	E68D	68	88		Missense_Mutation						no	no	T	B	D	D	N	T	T	T	0.25	no	0.25
RAB3B	G158W	158	273		Missense_Mutation						no	no	.	D	D	D	H	D	D	D	0.875	yes	0.875
RAB3B	I87L	87	128		Missense_Mutation						no	no	D	P	D	D	N	T	T	T	0.5	no	0.5
RAB3B	K121N	121	166		Missense_Mutation						no	no	D	D	D	D	L	T	D	D	0.75	yes	0.75
RAB3B	K149N	149	249		Missense_Mutation						no	no	T	B	D	D	L	T	T	T	0.25	no	0.25
RAB3B	L153F	153	255		Missense_Mutation						no	no	T	P	D	D	N	T	T	T	0.375	no	0.375
RAB3B	M96L	96	137		Missense_Mutation						no	no	T	D	D	D	L	T	T	T	0.375	no	0.375
RAB3B	P146L	146	246		Missense_Mutation						no	no	D	B	D	D	N	T	T	T	0.375	no	0.3125
RAB3B	P146S	146	246		Missense_Mutation						no	no	T	B	D	D	N	T	T	T	0.25	no	0.3125
RAB3B	P49A	49	37		Missense_Mutation						no	no	T	B	N	N	L	T	T	T	0	no	0
RAB3B	Q114*	114	157		Nonsense_Mutation						no	no	T	.	D	A	.	.	.	.	0.25	no	0.25
RAB3B	R66H	66	76		Missense_Mutation						no	no	T	D	D	D	N	T	T	T	0.375	no	0.375
RAB3B	R83Q	83	113	yes	Missense_Mutation						no	no	D	D	D	D	M	T	D	D	0.75	yes	0.8125
RAB3B	R83W	83	113	yes	Missense_Mutation						no	no	D	D	D	D	H	T	D	D	0.875	yes	0.8125
RAB3B	S37Y	37	22		Missense_Mutation						no	no	D	D	D	D	H	D	D	D	1	yes	1
RAB3B	V55L	55	53		Missense_Mutation						no	no	D	D	D	D	N	T	D	D	0.75	yes	0.75
RAB3B	W76C	76	97		Missense_Mutation						no	no	.	D	D	D	H	D	D	D	0.875	yes	0.875
RAB3B	Y91C	91	132		Missense_Mutation						no	no	D	D	D	D	H	D	D	D	1	yes	1
RAB3C	143_144insN	143	204		In_Frame_Ins						no	no	T	T	T	T	T	T	T	T	0	no	0
RAB3C	A136V	136	197		Missense_Mutation						no	no	T	D	D	D	N	T	T	T	0.375	no	0.375
RAB3C	A98D	98	131		Missense_Mutation						no	no	D	D	D	D	M	T	D	D	0.75	yes	0.75
RAB3C	A98V	98	131		Missense_Mutation						no	no	D	D	D	D	L	T	D	D	0.75	yes	0.75
RAB3C	D193E	193	305		Missense_Mutation						no	no	T	B	D	D	N	T	T	T	0.25	no	0.25
RAB3C	D66N	66	60		Missense_Mutation						no	no	D	D	D	D	M	D	D	D	0.875	yes	0.875
RAB3C	D85E	85	98		Missense_Mutation						no	no	D	D	D	D	H	D	D	D	1	yes	1
RAB3C	E115K	115	148		Missense_Mutation						no	no	D	P	D	D	N	T	T	T	0.5	no	0.5
RAB3C	E150*	150	215		Nonsense_Mutation						no	no	T	.	D	D	.	.	.	.	0.25	no	0.3125
RAB3C	E150K	150	215		Missense_Mutation	rs140644565					no	no	T	P	D	D	N	T	T	T	0.375	no	0.3125
RAB3C	I35V	35	12		Missense_Mutation						no	no	D	B	D	D	N	T	T	T	0.375	no	0.375
RAB3C	I36M	36	13		Missense_Mutation						no	no	D	D	D	D	M	T	D	D	0.75	yes	0.75
RAB3C	K181E	181	293		Missense_Mutation						no	no	T	D	D	D	N	T	T	T	0.375	no	0.375
RAB3C	N75H	75	87		Missense_Mutation						no	no	T	B	D	D	M	T	T	T	0.25	no	0.25
RAB3C	Q122*	122	157		Nonsense_Mutation						no	no	T	.	D	A	.	.	.	.	0.25	no	0.25
RAB3C	R101C	101	134	yes	Missense_Mutation						no	no	D	D	D	D	H	D	D	D	1	yes	0.9375
RAB3C	R101H	101	134	yes	Missense_Mutation						no	no	D	D	D	D	M	D	D	D	0.875	yes	0.9375
RAB3C	R151W	151	217		Missense_Mutation						no	no	D	D	D	D	H	T	D	D	0.875	yes	0.875
RAB3C	R157*	157	249		Nonsense_Mutation						no	no	T	.	D	D	.	.	.	.	0.25	no	0.25
RAB3C	R186C	186	298		Missense_Mutation	rs199852469					no	no	D	B	D	D	L	T	T	T	0.375	no	0.375
RAB3C	R91K	91	113	yes	Missense_Mutation						no	no	D	D	D	D	L	T	D	D	0.75	yes	0.75
RAB3C	S117F	117	152		Missense_Mutation						no	no	D	D	D	D	H	D	D	D	1	yes	1
RAB3C	S39R	39	16	yes	Missense_Mutation						no	no	D	D	D	D	M	T	D	D	0.75	yes	0.75
RAB3C	S45Y	45	22		Missense_Mutation						no	no	D	D	D	D	H	D	D	D	1	yes	1
RAB3C	T113A	113	146		Missense_Mutation						no	no	D	B	D	D	M	D	D	D	0.75	yes	0.625
RAB3C	T113S	113	146		Missense_Mutation						no	no	D	B	D	D	M	T	T	D	0.5	no	0.625
RAB3C	T126N	126	162		Missense_Mutation						no	no	T	D	D	D	N	T	T	T	0.375	no	0.375
RAB3C	T44A	44	21		Missense_Mutation						no	no	D	P	D	D	H	D	D	D	1	yes	1
RAB3C	V138G	138	199		Missense_Mutation						no	no	D	D	D	D	M	D	D	D	0.875	yes	0.875
RAB3C	V141F	141	202		Missense_Mutation						no	no	D	D	N	D	M	D	D	D	0.75	yes	0.75
RAB3D	A112V	112	155		Missense_Mutation						no	no	D	D	D	D	N	T	D	T	0.625	yes	0.625
RAB3D	A154T	154	256		Missense_Mutation						no	no	D	P	D	D	H	D	D	D	1	yes	1
RAB3D	A50T	50	42		Missense_Mutation						no	no	T	P	D	D	N	T	T	T	0.375	no	0.375
RAB3D	A79T	79	100		Missense_Mutation						no	no	D	D	D	D	H	D	D	D	1	yes	1
RAB3D	D138A	138	207		Missense_Mutation						no	no	D	D	D	D	H	D	D	D	1	yes	1
RAB3D	D68G	68	88		Missense_Mutation						no	no	T	B	N	D	N	T	T	T	0.125	no	0.125
RAB3D	D77N	77	98		Missense_Mutation						no	no	D	D	D	D	H	D	D	D	1	yes	1
RAB3D	E148K	148	248		Missense_Mutation						no	no	D	P	D	D	L	T	D	D	0.75	yes	0.75
RAB3D	F161Y	161	277		Missense_Mutation						no	no	D	B	D	D	L	T	T	T	0.375	no	0.375
RAB3D	F98L	98	139		Missense_Mutation						no	no	D	D	D	D	N	T	T	T	0.5	no	0.5
RAB3D	K62M	62	64		Missense_Mutation						no	no	D	D	D	D	H	T	D	D	0.875	yes	0.875
RAB3D	P49L	49	37		Missense_Mutation						no	no	D	P	D	D	L	T	T	T	0.5	no	0.5
RAB3D	Q129*	129	198		Nonsense_Mutation						no	no	D	.	D	A	.	.	.	.	0.375	no	0.375
RAB3D	R143C	143	217		Missense_Mutation						no	no	D	D	D	D	H	T	D	D	0.875	yes	0.875
RAB3D	R151Q	151	251		Missense_Mutation	rs145958698					no	no	T	B	N	D	N	T	T	T	0.125	no	0.125
RAB3D	R93L	93	134	yes	Missense_Mutation						no	no	D	D	D	D	H	D	D	D	1	yes	1
RAB3D	V144F	144	224		Missense_Mutation						no	no	D	P	N	N	M	T	T	D	0.375	no	0.375
RAB40A	E146G	146	257		Missense_Mutation						no	no	T	T	T	T	T	T	T	T	0	no	0
RAB40A	E40V	40	35	yes	Missense_Mutation						no	no	T	T	T	T	T	T	T	T	0	no	0
RAB40A	F161L	161	289		Missense_Mutation						no	no	T	T	T	T	T	T	T	T	0	no	0
RAB40A	G72fs	72	101		Frame_Shift_Ins						no	no	D	D	D	D	D	D	D	D	1	yes	0.5
RAB40A	G72R	72	101		Missense_Mutation						no	no	T	T	T	T	T	T	T	T	0	no	0.5
RAB40A	I163V	163	292		Missense_Mutation						no	no	T	T	T	T	T	T	T	T	0	no	0
RAB40A	K16M	16	9		Missense_Mutation						no	no	T	T	T	T	T	T	T	T	0	no	0
RAB40A	N162S	162	291		Missense_Mutation						no	no	T	T	T	T	T	T	T	T	0	no	0
RAB40A	N98D	98	147		Missense_Mutation						no	no	T	T	T	T	T	T	T	T	0	no	0
RAB40A	P42Q	42	42		Missense_Mutation						no	no	T	T	T	T	T	T	T	T	0	no	0
RAB40A	Q73fs	73	102	yes	Frame_Shift_Ins						no	no	D	D	D	D	D	D	D	D	1	yes	1
RAB40A	R107*	107	159		Nonsense_Mutation						no	no	D	D	D	D	D	D	D	D	1	yes	1
RAB40A	R62W	62	91		Missense_Mutation						no	no	T	T	T	T	T	T	T	T	0	no	0
RAB40A	R81H	81	130		Missense_Mutation						no	no	T	T	T	T	T	T	T	T	0	no	0
RAB40A	R99C	99	148		Missense_Mutation						no	no	T	T	T	T	T	T	T	T	0	no	0
RAB40A	R99H	99	148		Missense_Mutation						no	no	T	T	T	T	T	T	T	T	0	no	0
RAB40A	S166Y	166	295		Missense_Mutation						no	no	T	T	T	T	T	T	T	T	0	no	0
RAB40A	V150A	150	274		Missense_Mutation						no	no	T	T	T	T	T	T	T	T	0	no	0
RAB40AL	A143T	143	252		Missense_Mutation						no	no	T	T	T	T	T	T	T	T	0	no	0
RAB40AL	E103K	103	154		Missense_Mutation						no	no	T	T	T	T	T	T	T	T	0	no	0
RAB40AL	E139*	139	248		Nonsense_Mutation						no	no	D	D	D	D	D	D	D	D	1	yes	1
RAB40AL	F161L	161	289		Missense_Mutation						no	no	T	T	T	T	T	T	T	T	0	no	0
RAB40AL	G74*	74	112		Nonsense_Mutation						no	no	D	D	D	D	D	D	D	D	1	yes	1
RAB40AL	K133N	133	215		Missense_Mutation						no	no	T	T	T	T	T	T	T	T	0	no	0
RAB40AL	N160I	160	288		Missense_Mutation						no	no	T	T	T	T	T	T	T	T	0	no	0
RAB40AL	R99C	99	148		Missense_Mutation						no	no	T	T	T	T	T	T	T	T	0	no	0
RAB40AL	T168A	168	297		Missense_Mutation						no	no	T	T	T	T	T	T	T	T	0	no	0
RAB40AL	T168M	168	297		Missense_Mutation						no	no	T	T	T	T	T	T	T	T	0	no	0
RAB40AL	T70I	70	99		Missense_Mutation						no	no	T	T	T	T	T	T	T	T	0	no	0
RAB40AL	T70M	70	99		Missense_Mutation						no	no	T	T	T	T	T	T	T	T	0	no	0
RAB40AL	Y43F	43	43		Missense_Mutation						no	no	T	T	T	T	T	T	T	T	0	no	0
RAB40AL	Y43H	43	43		Missense_Mutation						no	no	T	T	T	T	T	T	T	T	0	no	0
RAB40B	D113N	113	166		Missense_Mutation	rs202136186					no	no	D	B	D	D	L	.	T	T	0.375	no	0.375
RAB40B	D95V	95	144		Missense_Mutation						no	no	D	D	D	D	H	.	D	D	0.875	yes	0.875
RAB40B	E154Q	154	279		Missense_Mutation						no	no	D	D	D	D	M	.	D	D	0.75	yes	0.75
RAB40B	I109fs	109	161		Frame_Shift_Ins						no	no	D	D	D	D	D	D	D	D	1	yes	1
RAB40B	K52N	52	62		Missense_Mutation						no	no	D	D	U	D	M	.	T	T	0.375	no	0.375
RAB40B	R134W	134	217		Missense_Mutation	rs151152124					no	no	D	D	D	D	H	.	D	D	0.875	yes	0.875
RAB40B	R62Q	62	91		Missense_Mutation						no	no	D	D	U	D	L	.	T	T	0.375	no	0.375
RAB40B	T138A	138	247		Missense_Mutation						no	no	T	B	D	D	L	.	T	T	0.25	no	0.25
RAB40B	T138M	138	247		Missense_Mutation						no	no	T	B	D	D	L	.	T	T	0.25	no	0.25
RAB40B	T53M	53	63		Missense_Mutation	rs374345452					no	no	D	D	U	D	L	.	T	T	0.375	no	0.375
RAB40B	T55S	55	65		Missense_Mutation						no	no	D	D	U	D	L	.	T	T	0.375	no	0.375
RAB40B	V150M	150	274		Missense_Mutation						no	no	T	B	N	D	N	.	T	T	0.125	no	0.125
RAB40B	V90M	90	139		Missense_Mutation						no	no	D	D	D	D	M	.	T	T	0.5	no	0.5
RAB40C	A143V	143	252		Missense_Mutation						no	no	D	P	D	D	L	T	T	T	0.5	no	0.5
RAB40C	D113N	113	166		Missense_Mutation	rs141847125					no	no	D	P	D	D	N	T	T	T	0.5	no	0.5
RAB40C	E114V	114	167		Missense_Mutation						no	no	D	D	D	D	L	T	D	D	0.75	yes	0.75
RAB40C	E40G	40	35	yes	Missense_Mutation						no	no	D	P	U	D	N	T	T	T	0.375	no	0.375
RAB40C	L91R	91	140		Missense_Mutation						no	no	D	D	D	D	M	D	D	D	0.875	yes	0.875
RAB40C	N98D	98	147		Missense_Mutation						no	no	T	D	D	D	N	T	T	T	0.375	no	0.375
RAB40C	P120S	120	198		Missense_Mutation						no	no	T	D	D	D	L	D	D	D	0.75	yes	0.75
RAB40C	P157H	157	282	yes	Missense_Mutation						no	no	D	D	D	D	N	T	D	T	0.625	yes	0.625
RAB40C	R121W	121	199		Missense_Mutation						no	no	D	D	D	D	L	T	D	D	0.75	yes	0.75
RAB40C	R127W	127	205		Missense_Mutation						no	no	D	D	D	D	N	T	D	T	0.625	yes	0.625
RAB40C	R99L	99	148		Missense_Mutation						no	no	D	P	D	D	L	T	T	T	0.5	no	0.5
RAB40C	S41F	41	37		Missense_Mutation						no	no	D	D	U	D	N	T	T	T	0.375	no	0.375
RAB40C	T70M	70	99		Missense_Mutation						no	no	D	D	D	D	M	D	D	D	0.875	yes	0.875
RAB40C	V174M	174	303		Missense_Mutation						no	no	D	D	D	D	L	T	D	D	0.75	yes	0.75
RAB40C	Y144*	144	255		Nonsense_Mutation						no	no	T	.	D	A	.	.	.	.	0.25	no	0.25
RAB40C	Y45H	45	51		Missense_Mutation						no	no	T	B	U	D	N	T	T	T	0.125	no	0.125
RAB41	A175V	175	282	yes	Missense_Mutation						no	no	T	T	T	T	T	T	T	T	0	no	0
RAB41	A59T	59	42		Missense_Mutation						no	no	T	T	T	T	T	T	T	T	0	no	0
RAB41	E172K	172	279		Missense_Mutation						no	no	T	T	T	T	T	T	T	T	0	no	0
RAB41	F68L	68	61		Missense_Mutation						no	no	T	T	T	T	T	T	T	T	0	no	0
RAB41	I66T	66	59		Missense_Mutation						no	no	T	T	T	T	T	T	T	T	0	no	0
RAB41	K33E	33	9		Missense_Mutation						no	no	T	T	T	T	T	T	T	T	0	no	0
RAB41	K71N	71	64		Missense_Mutation						no	no	T	T	T	T	T	T	T	T	0	no	0
RAB41	N180K	180	291		Missense_Mutation						no	no	T	T	T	T	T	T	T	T	0	no	0
RAB41	N54K	54	32		Missense_Mutation						no	no	T	T	T	T	T	T	T	T	0	no	0
RAB41	Q40H	40	16	yes	Missense_Mutation						no	no	T	T	T	T	T	T	T	T	0	no	0
RAB41	R50L	50	26		Missense_Mutation						no	no	T	T	T	T	T	T	T	T	0	no	0
RAB41	T155A	155	246		Missense_Mutation						no	no	T	T	T	T	T	T	T	T	0	no	0
RAB42	A61T	61	300		Missense_Mutation						no	no	T	B	N	N	N	T	T	T	0	no	0
RAB42	D62N	62	301		Missense_Mutation						no	no	T	B	N	N	N	T	T	T	0	no	0
RAB42	P6Q	6	194		Missense_Mutation						no	no	D	D	N	D	N	T	T	T	0.375	no	0.375
RAB42	T3S	3	168		Missense_Mutation						no	no	T	B	N	N	N	T	T	T	0	no	0
RAB42	V43M	43	278		Missense_Mutation	rs530073440					no	no	T	B	N	D	N	T	T	T	0.125	no	0.125
RAB43	A120V	120	173		Missense_Mutation						no	no	D	D	.	D	M	T	T	T	0.375	no	0.375
RAB43	A163T	163	282	yes	Missense_Mutation						no	no	D	D	.	D	H	D	D	D	0.875	yes	0.875
RAB43	D156N	156	275		Missense_Mutation						no	no	T	D	D	D	M	T	T	T	0.375	no	0.375
RAB43	D99N	99	144		Missense_Mutation						no	no	D	D	.	D	.	D	D	D	0.75	yes	0.75
RAB43	E160Q	160	279		Missense_Mutation						no	no	D	D	.	D	M	D	D	D	0.75	yes	0.75
RAB43	G121C	121	174		Missense_Mutation						no	no	T	T	T	T	T	T	T	T	0	no	0
RAB43	G130V	130	203		Missense_Mutation						no	no	D	D	.	D	H	D	D	D	0.875	yes	0.875
RAB43	G131C	131	204		Missense_Mutation						no	no	D	D	D	D	H	T	T	T	0.625	yes	0.625
RAB43	G64D	64	88		Missense_Mutation						no	no	D	B	.	D	L	D	T	T	0.375	no	0.375
RAB43	L141F	141	245		Missense_Mutation						no	no	T	P	D	D	L	T	T	T	0.375	no	0.375
RAB43	N168D	168	291		Missense_Mutation						no	no	D	P	.	D	H	D	D	D	0.875	yes	0.9375
RAB43	N168fs	168	291		Frame_Shift_Del						no	no	D	D	D	D	D	D	D	D	1	yes	0.9375
RAB43	P142S	142	246		Missense_Mutation						no	no	T	P	D	D	L	T	T	T	0.375	no	0.1875
RAB43	R79W	79	113	yes	Missense_Mutation						no	no	D	P	.	D	.	T	T	T	0.375	no	0.375
RAB43	S142F	142	246		Missense_Mutation						no	no	T	T	T	T	T	T	T	T	0	no	0.1875
RAB43	T74M	74	99		Missense_Mutation						no	no	D	D	.	D	.	D	D	D	0.75	yes	0.75
RAB43	Y88C	88	133		Missense_Mutation						no	no	D	D	.	N	.	T	T	D	0.375	no	0.375
RAB4A	A103V	103	155		Missense_Mutation						no	no	D	P	D	D	L	T	T	T	0.5	no	0.5
RAB4A	A115V	115	173		Missense_Mutation						no	no	D	P	D	D	L	T	T	T	0.5	no	0.5
RAB4A	A157V	157	282	yes	Missense_Mutation						no	no	D	D	D	D	H	D	D	D	1	yes	1
RAB4A	A171T	171	300		Missense_Mutation						no	no	D	B	D	D	L	T	T	T	0.375	no	0.375
RAB4A	D11V	11	5		Missense_Mutation						no	no	D	D	D	D	M	T	D	D	0.75	yes	0.75
RAB4A	D68Y	68	98		Missense_Mutation						no	no	D	D	D	D	H	D	D	D	1	yes	1
RAB4A	E161*	161	289		Nonsense_Mutation						no	no	T	.	D	A	.	.	.	.	0.25	no	0.25
RAB4A	E35fs	35	29		Frame_Shift_Del						no	no	D	D	D	D	D	D	D	D	1	yes	1
RAB4A	F16L	16	10		Missense_Mutation						no	no	D	B	D	D	N	T	T	T	0.375	no	0.375
RAB4A	G88V	88	138		Missense_Mutation						no	no	D	D	D	D	M	T	D	D	0.75	yes	0.75
RAB4A	K128N	128	206		Missense_Mutation						no	no	D	D	D	D	N	T	T	T	0.5	no	0.5
RAB4A	L90F	90	140		Missense_Mutation						no	no	D	D	D	D	L	D	D	D	0.875	yes	0.875
RAB4A	L91del	91	141		In_Frame_Del						no	no	T	T	T	T	T	T	T	T	0	no	0
RAB4A	Q65H	65	95		Missense_Mutation						no	no	D	D	D	D	M	T	D	D	0.75	yes	0.75
RAB4A	R112*	112	166		Nonsense_Mutation						no	no	T	.	D	A	.	.	.	.	0.25	no	0.25
RAB4A	R80G	80	130		Missense_Mutation						no	no	D	D	D	D	M	T	D	D	0.75	yes	0.75
RAB4A	V78L	78	128		Missense_Mutation						no	no	D	B	D	D	N	T	T	T	0.375	no	0.375
RAB4B	A140S	140	256		Missense_Mutation						no	no	D	D	U	D	M	D	D	D	0.75	yes	0.75
RAB4B	E142K	142	258		Missense_Mutation						no	no	T	D	U	D	N	T	T	T	0.25	no	0.25
RAB4B	F11L	11	10		Missense_Mutation						no	no	D	P	D	D	N	T	T	T	0.5	no	0.5
RAB4B	G18E	18	17	yes	Missense_Mutation						no	no	D	D	D	D	M	D	D	D	0.875	yes	0.875
RAB4B	G53V	53	87		Missense_Mutation						no	no	D	B	D	D	M	T	T	T	0.375	no	0.375
RAB4B	K55N	55	90		Missense_Mutation						no	no	D	D	D	D	L	T	T	T	0.5	no	0.5
RAB4B	P112S	112	195		Missense_Mutation						no	no	T	B	U	D	N	T	T	T	0.125	no	0.125
RAB4B	R129W	129	217		Missense_Mutation	rs148835785					no	no	D	D	U	D	M	T	D	D	0.625	yes	0.625
RAB4B	R48Q	48	64		Missense_Mutation						no	no	D	D	D	D	L	T	T	T	0.5	no	0.5
RAB4B	R71W	71	122		Missense_Mutation						no	no	D	D	U	D	H	T	D	D	0.75	yes	0.75
RAB4B	R93W	93	148		Missense_Mutation						no	no	D	D	U	D	H	T	D	D	0.75	yes	0.75
RAB4B	S111I	111	174		Missense_Mutation						no	no	D	D	U	D	M	T	D	D	0.625	yes	0.625
RAB4B	S47F	47	63		Missense_Mutation						no	no	D	D	D	D	L	T	D	D	0.75	yes	0.75
RAB4B	V50A	50	66		Missense_Mutation						no	no	D	B	D	D	M	D	D	D	0.75	yes	0.75
RAB5A	A96V	96	139		Missense_Mutation						no	no	T	T	T	T	T	T	T	T	0	no	0
RAB5A	D144N	144	246		Missense_Mutation						no	no	.	B	D	D	N	T	T	T	0.25	no	0.25
RAB5A	E80D	80	112		Missense_Mutation						no	no	.	P	D	D	M	D	D	D	0.75	yes	0.75
RAB5A	F145V	145	247		Missense_Mutation						no	no	.	B	D	D	N	T	T	T	0.25	no	0.25
RAB5A	G78R	78	101		Missense_Mutation						no	no	.	D	D	D	H	D	D	D	0.875	yes	0.875
RAB5A	N113K	113	159		Missense_Mutation						no	no	.	B	D	D	N	T	T	T	0.25	no	0.25
RAB5A	N113S	113	159		Missense_Mutation						no	no	.	B	D	D	N	T	T	T	0.25	no	0.25
RAB5A	R81Q	81	113	yes	Missense_Mutation						no	no	.	D	D	D	L	T	T	T	0.375	no	0.375
RAB5A	S131fs	131	202		Frame_Shift_Ins						no	no	D	D	D	D	D	D	D	D	1	yes	1
RAB5A	S163C	163	281		Missense_Mutation						no	no	.	D	D	D	H	D	D	D	0.875	yes	0.875
RAB5A	S34L	34	21		Missense_Mutation						no	no	.	D	D	D	H	D	D	D	0.875	yes	0.875
RAB5A	T67A	67	90		Missense_Mutation						no	no	.	B	D	D	N	T	T	T	0.25	no	0.25
RAB5A	Y151S	151	255		Missense_Mutation						no	no	.	D	D	D	M	T	D	D	0.625	yes	0.625
RAB5B	A129V	129	200		Missense_Mutation						no	no	D	B	D	D	N	T	T	T	0.375	no	0.375
RAB5B	D101N	101	144		Missense_Mutation						no	no	D	D	D	D	H	T	D	D	0.875	yes	0.875
RAB5B	E117K	117	163		Missense_Mutation						no	no	D	D	D	D	M	T	T	T	0.5	no	0.5
RAB5B	K179E	179	301		Missense_Mutation						no	no	D	B	D	D	N	T	T	T	0.375	no	0.375
RAB5B	K180M	180	302		Missense_Mutation						no	no	D	D	D	D	L	T	D	D	0.75	yes	0.75
RAB5B	K33R	33	20		Missense_Mutation						no	no	T	T	T	T	T	T	T	T	0	no	0
RAB5B	M142V	142	224		Missense_Mutation						no	no	T	B	D	D	N	T	T	T	0.25	no	0.25
RAB5B	N133fs	133	204		Frame_Shift_Del						no	no	D	D	D	D	D	D	D	D	1	yes	1
RAB5B	R110*	110	155		Nonsense_Mutation						no	no	T	.	D	D	.	.	.	.	0.25	no	0.25
RAB5B	R141C	141	217		Missense_Mutation						no	no	D	D	D	D	H	T	D	D	0.875	yes	0.875
RAB5B	S36F	36	23		Missense_Mutation						no	no	T	T	T	T	T	T	T	T	0	no	0
RAB5B	T107S	107	152		Missense_Mutation						no	no	T	B	D	D	N	T	T	T	0.25	no	0.25
RAB5B	W114R	114	160		Missense_Mutation						no	no	D	D	D	D	H	T	D	D	0.875	yes	0.875
RAB5C	A177V	177	298		Missense_Mutation						no	no	D	P	D	D	M	T	D	T	0.625	yes	0.625
RAB5C	D100E	100	142		Missense_Mutation						no	no	T	B	D	D	L	T	T	T	0.25	no	0.625
RAB5C	D155N	155	258		Missense_Mutation	rs566170921					no	no	D	P	D	D	N	T	T	T	0.5	no	0.5
RAB5C	D67E	67	88		Missense_Mutation						no	no	T	B	D	D	L	T	T	T	0.25	no	0.25
RAB5C	E173K	173	294		Missense_Mutation						no	no	T	D	D	D	M	D	D	D	0.75	yes	0.75
RAB5C	E178Q	178	299		Missense_Mutation						no	no	T	B	D	D	N	T	T	T	0.25	no	0.375
RAB5C	E29*	29	15		Nonsense_Mutation						no	no	D	.	D	A	.	.	.	.	0.375	no	0.375
RAB5C	E48K	48	37		Missense_Mutation						no	no	D	D	D	D	L	T	D	D	0.75	yes	0.75
RAB5C	I178L	178	299		Missense_Mutation						no	no	D	P	D	D	N	T	T	T	0.5	no	0.375
RAB5C	K113N	113	157		Missense_Mutation						no	no	D	D	D	D	L	T	D	D	0.75	yes	0.75
RAB5C	K43Q	43	29		Missense_Mutation						no	no	D	D	D	D	N	T	T	T	0.5	no	0.5
RAB5C	L136Q	136	206		Missense_Mutation						no	no	T	B	D	D	L	T	T	T	0.25	no	0.25
RAB5C	Q80L	80	102	yes	Missense_Mutation						no	no	D	D	D	D	H	D	D	D	1	yes	1
RAB5C	R82W	82	113	yes	Missense_Mutation						no	no	D	D	D	D	H	T	D	D	0.875	yes	0.875
RAB5C	R92W	92	134	yes	Missense_Mutation						no	no	D	D	D	D	H	D	D	D	1	yes	1
RAB5C	S30F	30	16	yes	Missense_Mutation						no	no	D	D	D	D	M	T	D	D	0.75	yes	0.75
RAB5C	S35F	35	21		Missense_Mutation						no	no	D	D	D	D	H	T	D	D	0.875	yes	0.875
RAB5C	T68fs	68	90		Frame_Shift_Ins						no	no	D	D	D	D	D	D	D	D	1	yes	1
RAB5C	V100F	100	142		Missense_Mutation						no	no	D	D	D	D	H	D	D	D	1	yes	0.625
RAB5C	V38I	38	24		Missense_Mutation						no	no	D	D	D	D	N	T	T	T	0.5	no	0.5
RAB6A	A173T	173	302		Missense_Mutation						no	no	T	D	D	D	N	T	T	T	0.375	no	0.375
RAB6A	A70V	70	100		Missense_Mutation						no	no	D	D	D	D	H	D	D	D	1	yes	1
RAB6A	D94A	94	144		Missense_Mutation						no	no	D	P	D	D	M	D	T	T	0.625	yes	0.625
RAB6A	E58Q	58	87		Missense_Mutation						no	no	D	P	D	D	N	T	T	T	0.5	no	0.5
RAB6A	F152fs	152	277		Frame_Shift_Del						no	no	D	D	D	D	D	D	D	D	1	yes	1
RAB6A	I83M	83	133		Missense_Mutation						no	no	D	D	D	D	N	T	T	T	0.5	no	0.5
RAB6A	L148M	148	260		Missense_Mutation						no	no	T	B	D	D	L	D	T	T	0.375	no	0.375
RAB6A	Q43E	43	50		Missense_Mutation						no	no	T	D	D	D	N	T	T	T	0.375	no	0.375
RAB6A	R112T	112	166		Missense_Mutation						no	no	D	D	D	D	N	T	D	D	0.75	yes	0.75
RAB6A	R74H	74	113	yes	Missense_Mutation						no	no	D	D	D	D	M	T	D	D	0.75	yes	0.75
RAB6A	R84C	84	134	yes	Missense_Mutation						no	no	D	D	D	D	H	D	D	D	1	yes	1
RAB6A	T104I	104	156		Missense_Mutation						no	no	T	P	D	D	N	T	T	T	0.375	no	0.375
RAB6A	T31A	31	25		Missense_Mutation						no	no	T	D	D	D	N	T	T	T	0.375	no	0.375
RAB6A	T45A	45	52		Missense_Mutation						no	no	D	D	D	D	H	D	D	D	1	yes	1
RAB6B	A89V	89	139		Missense_Mutation						no	no	D	D	D	D	L	T	D	T	0.625	yes	0.625
RAB6B	E142K	142	251		Missense_Mutation						no	no	T	B	D	D	N	T	T	T	0.25	no	0.25
RAB6B	F18L	18	12		Missense_Mutation						no	no	T	B	D	D	N	T	T	T	0.25	no	0.25
RAB6B	G116S	116	174		Missense_Mutation						no	no	T	P	D	D	L	T	T	T	0.375	no	0.375
RAB6B	G20R	20	14		Missense_Mutation						no	no	D	D	N	D	H	D	D	D	0.875	yes	0.875
RAB6B	G25W	25	19		Missense_Mutation						no	no	D	D	D	D	H	D	D	D	1	yes	1
RAB6B	I138M	138	247		Missense_Mutation						no	no	T	B	D	D	N	T	T	T	0.25	no	0.25
RAB6B	K164N	164	293		Missense_Mutation						no	no	T	B	D	D	N	T	T	T	0.25	no	0.25
RAB6B	L78M	78	128		Missense_Mutation						no	no	D	D	D	D	L	D	D	D	0.875	yes	0.875
RAB6B	M151I	151	276		Missense_Mutation						no	no	T	B	D	D	N	T	T	T	0.25	no	0.25
RAB6B	P175L	175	304		Missense_Mutation						no	no	D	P	D	D	N	T	T	T	0.5	no	0.5
RAB6B	Q102*	102	154		Nonsense_Mutation						no	no	T	.	D	A	.	.	.	.	0.25	no	0.25
RAB6B	Q65R	65	95		Missense_Mutation						no	no	D	P	D	D	M	T	D	D	0.75	yes	0.75
RAB6B	R112fs	112	166		Frame_Shift_Del						no	no	D	D	D	D	D	D	D	D	1	yes	1
RAB6B	R115S	115	173		Missense_Mutation						no	no	D	D	D	D	N	T	T	T	0.5	no	0.5
RAB6B	R144C	144	255		Missense_Mutation						no	no	D	B	D	D	N	T	T	T	0.375	no	0.375
RAB6B	R144H	144	255		Missense_Mutation						no	no	T	P	D	D	N	T	T	T	0.375	no	0.375
RAB6B	R168*	168	297		Nonsense_Mutation	rs147187493					no	no	T	.	D	A	.	.	.	.	0.25	no	0.25
RAB6B	R60H	60	90		Missense_Mutation						no	no	D	D	D	D	N	T	D	T	0.625	yes	0.625
RAB6B	R63P	63	93		Missense_Mutation						no	no	D	D	D	D	M	T	D	D	0.75	yes	0.75
RAB6B	S100F	100	152		Missense_Mutation						no	no	D	D	D	D	H	D	D	D	1	yes	1
RAB6B	S149R	149	274		Missense_Mutation						no	no	D	B	D	D	L	T	T	T	0.375	no	0.375
RAB6B	T128M	128	206		Missense_Mutation	rs201627683					no	no	D	D	D	D	L	T	D	D	0.75	yes	0.75
RAB6B	V111I	111	164		Missense_Mutation						no	no	D	D	D	D	L	T	T	T	0.5	no	0.5
RAB6B	V24G	24	18		Missense_Mutation						no	no	D	D	N	D	H	D	D	D	0.875	yes	0.875
RAB6B	V90M	90	140		Missense_Mutation						no	no	D	D	D	D	L	T	D	D	0.75	yes	0.75
RAB6C	A159D	159	287		Missense_Mutation						no	no	D	B	.	D	N	T	T	T	0.25	no	0.1875
RAB6C	A159T	159	287		Missense_Mutation	rs144773989					no	no	T	B	.	P	N	T	T	T	0.125	no	0.1875
RAB6C	D129H	129	207		Missense_Mutation						no	no	D	D	.	D	H	D	D	D	0.875	yes	0.875
RAB6C	D49G	49	60		Missense_Mutation						no	no	D	D	.	D	M	D	D	D	0.75	yes	0.75
RAB6C	E114K	114	168		Missense_Mutation						no	no	D	P	.	D	N	T	T	T	0.375	no	0.375
RAB6C	G147R	147	258		Missense_Mutation						no	no	D	B	.	N	N	T	T	T	0.125	no	0.125
RAB6C	I108T	108	161		Missense_Mutation						no	no	D	P	.	D	M	T	T	D	0.5	no	0.5
RAB6C	I46L	46	53		Missense_Mutation	rs546701092					no	no	D	B	.	D	M	T	T	D	0.375	no	0.375
RAB6C	N97H	97	147		Missense_Mutation						no	no	D	D	.	D	M	T	D	D	0.625	yes	0.625
RAB6C	Q165R	165	294		Missense_Mutation						no	no	T	P	.	D	N	T	T	T	0.25	no	0.25
RAB6C	R156G	156	281		Missense_Mutation						no	no	D	B	.	N	N	T	T	T	0.125	no	0.125
RAB6C	R156M	156	281		Missense_Mutation						no	no	D	B	.	N	N	T	T	T	0.125	no	0.125
RAB6C	R168*	168	297		Nonsense_Mutation						no	no	T	.	.	D	.	.	.	.	0.125	no	0.125
RAB6C	T104I	104	156		Missense_Mutation						no	no	D	B	.	D	N	T	T	T	0.25	no	0.25
RAB6C	V136L	136	245		Missense_Mutation						no	no	D	P	.	D	M	D	D	D	0.75	yes	0.75
RAB6C	Y161C	161	289		Missense_Mutation						no	no	D	B	.	D	L	T	T	T	0.25	no	0.25
RAB7A	A135S	135	246		Missense_Mutation						no	no	T	B	.	D	N	T	T	T	0.125	no	0.125
RAB7A	A39fs	39	51		Frame_Shift_Ins						no	no	D	D	D	D	D	D	D	D	1	yes	1
RAB7A	A65T	65	100		Missense_Mutation						no	no	D	D	.	D	M	D	D	D	0.75	yes	0.75
RAB7A	A76V	76	131		Missense_Mutation						no	no	D	P	.	D	N	T	D	T	0.5	no	0.5
RAB7A	D54H	54	88		Missense_Mutation						no	no	D	D	.	D	M	T	D	D	0.625	yes	0.625
RAB7A	D63E	63	98		Missense_Mutation						no	no	D	D	.	D	H	D	D	D	0.875	yes	0.875
RAB7A	E130K	130	209		Missense_Mutation						no	no	D	B	.	D	N	T	T	T	0.25	no	0.25
RAB7A	E163*	163	293		Nonsense_Mutation						no	no	D	.	.	D	.	.	.	.	0.25	no	0.25
RAB7A	F33L	33	34		Missense_Mutation						no	no	D	D	.	D	M	D	D	D	0.75	yes	0.75
RAB7A	F96C	96	153		Missense_Mutation						no	no	D	D	.	D	H	D	D	D	0.875	yes	0.875
RAB7A	G20A	20	19		Missense_Mutation						no	no	D	D	.	D	H	D	D	D	0.875	yes	0.875
RAB7A	I13F	13	12		Missense_Mutation						no	no	D	P	.	D	N	T	T	T	0.375	no	0.375
RAB7A	M51L	51	75		Missense_Mutation						no	no	T	B	.	D	N	T	T	T	0.125	no	0.125
RAB7A	N26D	26	25		Missense_Mutation						no	no	D	B	.	D	M	T	T	T	0.25	no	0.25
RAB7A	P112S	112	175		Missense_Mutation						no	no	D	B	.	D	L	T	T	T	0.25	no	0.25
RAB7A	R138L	138	249		Missense_Mutation						no	no	D	B	.	D	N	T	T	T	0.25	no	0.1875
RAB7A	R138Q	138	249		Missense_Mutation						no	no	T	B	.	D	N	T	T	T	0.125	no	0.1875
RAB7A	R171Q	171	301		Missense_Mutation						no	no	T	B	.	D	L	T	T	T	0.125	no	0.125
RAB7A	S34R	34	35	yes	Missense_Mutation						no	no	D	P	.	D	L	T	T	T	0.375	no	0.375
RAB7A	V85I	85	140		Missense_Mutation						no	no	T	B	.	D	N	T	T	T	0.125	no	0.125
RAB8A	A110T	110	173		Missense_Mutation						no	no	D	D	D	D	L	T	D	D	0.75	yes	0.75
RAB8A	A152V	152	282	yes	Missense_Mutation						no	no	D	D	D	D	M	D	D	D	0.875	yes	0.875
RAB8A	D168Y	168	302		Missense_Mutation						no	no	D	D	D	D	L	T	D	D	0.75	yes	0.75
RAB8A	D53N	53	87		Missense_Mutation						no	no	D	B	D	D	L	T	T	T	0.375	no	0.375
RAB8A	G15W	15	14		Missense_Mutation						no	no	D	D	D	D	H	D	D	D	1	yes	1
RAB8A	G20W	20	19		Missense_Mutation						no	no	D	D	D	D	H	D	D	D	1	yes	0.5
RAB8A	H26Y	26	25		Missense_Mutation						no	no	T	T	T	T	T	T	T	T	0	no	0
RAB8A	I38M	38	50		Missense_Mutation						no	no	D	D	D	D	N	T	T	T	0.5	no	0.5
RAB8A	L165F	165	299		Missense_Mutation						no	no	D	D	D	D	M	D	D	D	0.875	yes	0.875
RAB8A	R135G	135	249		Missense_Mutation						no	no	T	P	D	D	L	T	T	T	0.375	no	0.375
RAB8A	R20G	20	19		Missense_Mutation						no	no	T	T	T	T	T	T	T	T	0	no	0.5
RAB8A	R27C	27	26		Missense_Mutation						no	no	D	D	D	D	M	D	D	D	0.875	yes	0.875
RAB8A	R27S	27	26		Missense_Mutation						no	no	D	D	D	D	M	D	D	D	0.875	yes	0.875
RAB8A	R44C	44	60		Missense_Mutation						no	no	T	T	T	T	T	T	T	T	0	no	0
RAB8A	T22I	22	21		Missense_Mutation						no	no	D	D	D	D	H	D	D	D	1	yes	1
RAB8A	T49A	49	65		Missense_Mutation						no	no	D	D	D	D	M	T	D	D	0.75	yes	0.75
RAB8A	Y143C	143	260		Missense_Mutation						no	no	D	D	D	D	M	T	D	D	0.75	yes	0.75
RAB8A	Y77*	77	132		Nonsense_Mutation						no	no	T	.	D	A	.	.	.	.	0.25	no	0.25
RAB8B	D113N	113	196		Missense_Mutation						no	no	T	P	D	D	N	T	T	T	0.375	no	0.375
RAB8B	F147L	147	277		Missense_Mutation						no	no	D	D	D	D	M	D	D	D	0.875	yes	0.875
RAB8B	I57S	57	92		Missense_Mutation						no	no	D	P	D	D	M	T	D	D	0.75	yes	0.75
RAB8B	K100T	100	157		Missense_Mutation						no	no	D	B	D	D	L	T	T	T	0.375	no	0.375
RAB8B	K10E	10	9		Missense_Mutation						no	no	D	D	D	D	H	D	D	D	1	yes	1
RAB8B	K122I	122	205		Missense_Mutation						no	no	D	D	D	D	H	D	D	D	1	yes	1
RAB8B	L25R	25	24		Missense_Mutation						no	no	D	D	D	D	H	T	D	D	0.875	yes	0.875
RAB8B	M85V	85	140		Missense_Mutation						no	no	D	P	D	D	N	T	T	T	0.5	no	0.5
RAB8B	N105K	105	163		Missense_Mutation						no	no	D	D	D	D	N	T	T	T	0.5	no	0.5
RAB8B	R71Q	71	122		Missense_Mutation						no	no	D	D	D	D	M	T	D	D	0.75	yes	0.75
RAB8B	T49P	49	65		Missense_Mutation						no	no	D	D	D	D	M	T	D	D	0.75	yes	0.75
RAB8B	W102L	102	160		Missense_Mutation						no	no	D	D	D	D	M	T	D	D	0.75	yes	0.75
RAB9A	A109V	109	173		Missense_Mutation						no	no	T	T	T	T	T	T	T	T	0	no	0
RAB9A	A138V	138	250		Missense_Mutation						no	no	T	T	T	T	T	T	T	T	0	no	0
RAB9A	C142G	142	256		Missense_Mutation						no	no	T	T	T	T	T	T	T	T	0	no	0
RAB9A	C142Y	142	256		Missense_Mutation						no	no	T	T	T	T	T	T	T	T	0	no	0
RAB9A	E104*	104	163		Nonsense_Mutation						no	no	D	D	D	D	D	D	D	D	1	yes	1
RAB9A	E130K	130	210		Missense_Mutation						no	no	T	T	T	T	T	T	T	T	0	no	0
RAB9A	E43*	43	60		Nonsense_Mutation						no	no	D	D	D	D	D	D	D	D	1	yes	1
RAB9A	E67D	67	112		Missense_Mutation						no	no	T	T	T	T	T	T	T	T	0	no	0
RAB9A	R170Q	170	301		Missense_Mutation						no	no	T	T	T	T	T	T	T	T	0	no	0
RAB9A	T63M	63	99		Missense_Mutation						no	no	T	T	T	T	T	T	T	T	0	no	0
RAB9B	A174V	174	305		Missense_Mutation						no	no	T	T	T	T	T	T	T	T	0	no	0
RAB9B	C82Y	82	138		Missense_Mutation						no	no	T	T	T	T	T	T	T	T	0	no	0
RAB9B	D113N	113	193		Missense_Mutation						no	no	T	T	T	T	T	T	T	T	0	no	0
RAB9B	D127G	127	207		Missense_Mutation						no	no	T	T	T	T	T	T	T	T	0	no	0
RAB9B	D158G	158	288		Missense_Mutation						no	no	T	T	T	T	T	T	T	T	0	no	0
RAB9B	D15Y	15	15		Missense_Mutation						no	no	T	T	T	T	T	T	T	T	0	no	0
RAB9B	D81Y	81	137		Missense_Mutation						no	no	T	T	T	T	T	T	T	T	0	no	0
RAB9B	E129*	129	209		Nonsense_Mutation						no	no	D	D	D	D	D	D	D	D	1	yes	0.5
RAB9B	E129K	129	209		Missense_Mutation						no	no	T	T	T	T	T	T	T	T	0	no	0.5
RAB9B	F69S	69	114		Missense_Mutation						no	no	T	T	T	T	T	T	T	T	0	no	0
RAB9B	G17*	17	17	yes	Nonsense_Mutation						no	no	D	D	D	D	D	D	D	D	1	yes	1
RAB9B	I60V	60	96		Missense_Mutation						no	no	T	T	T	T	T	T	T	T	0	no	0
RAB9B	K9T	9	9		Missense_Mutation						no	no	T	T	T	T	T	T	T	T	0	no	0
RAB9B	L122R	122	202		Missense_Mutation						no	no	T	T	T	T	T	T	T	T	0	no	0
RAB9B	P114H	114	194		Missense_Mutation						no	no	T	T	T	T	T	T	T	T	0	no	0
RAB9B	P114S	114	194		Missense_Mutation						no	no	T	T	T	T	T	T	T	T	0	no	0
RAB9B	P149H	149	276		Missense_Mutation						no	no	T	T	T	T	T	T	T	T	0	no	0
RAB9B	R68C	68	113	yes	Missense_Mutation						no	no	T	T	T	T	T	T	T	T	0	no	0
RAB9B	R73G	73	129		Missense_Mutation						no	no	T	T	T	T	T	T	T	T	0	no	0
RAB9B	S22L	22	22		Missense_Mutation						no	no	T	T	T	T	T	T	T	T	0	no	0
RAB9B	T135P	135	247		Missense_Mutation						no	no	T	T	T	T	T	T	T	T	0	no	0
RAB9B	V121F	121	201		Missense_Mutation						no	no	T	T	T	T	T	T	T	T	0	no	0
RAB9B	V133M	133	245		Missense_Mutation						no	no	T	T	T	T	T	T	T	T	0	no	0
RAB9B	V28I	28	28		Missense_Mutation						no	no	T	T	T	T	T	T	T	T	0	no	0
RAB9B	W101*	101	160		Nonsense_Mutation						no	no	D	D	D	D	D	D	D	D	1	yes	1
RAB9B	Y77C	77	133		Missense_Mutation						no	no	T	T	T	T	T	T	T	T	0	no	0
RABL2A	A132T	132	203		Missense_Mutation						no	no	D	D	D	D	H	T	D	D	0.875	yes	0.875
RABL2A	A63S	63	66		Missense_Mutation						no	no	T	D	N	N	M	T	T	T	0.125	no	0.125
RABL2A	E118*	118	163		Nonsense_Mutation						no	no	D	.	D	D	.	.	.	.	0.375	no	0.375
RABL2A	I103M	103	145		Missense_Mutation						no	no	D	P	D	D	M	D	T	D	0.75	yes	0.75
RABL2A	Q142fs	142	248		Frame_Shift_Del						no	no	D	D	D	D	D	D	D	D	1	yes	1
RABL2A	Q49H	49	42		Missense_Mutation						no	no	T	B	D	N	N	T	T	T	0.125	no	0.125
RABL2A	R120W	120	166		Missense_Mutation						no	no	D	D	D	D	H	T	D	D	0.875	yes	0.875
RABL2A	R123G	123	173		Missense_Mutation						no	no	T	D	D	D	N	T	T	T	0.375	no	0.375
RABL2A	T164A	164	289		Missense_Mutation						no	no	T	D	D	D	M	T	T	D	0.5	no	0.5
RABL2A	T53M	53	52		Missense_Mutation	rs143748881					no	no	D	D	D	D	H	D	D	D	1	yes	1
RABL2A	T77M	77	99		Missense_Mutation						no	no	D	D	D	D	H	D	D	D	1	yes	1
RABL2B	N146S	146	252		Missense_Mutation	rs147376674					no	no	T	B	N	N	N	T	T	T	0	no	0
RABL2B	P124S	124	174		Missense_Mutation						no	no	T	P	D	D	L	T	T	T	0.375	no	0.375
RABL2B	R175Q	175	301		Missense_Mutation						no	no	T	B	N	N	N	T	T	T	0	no	0
RABL2B	S52Y	52	51		Missense_Mutation						no	no	D	D	D	D	H	T	D	D	0.875	yes	0.875
RABL2B	T117A	117	162		Missense_Mutation						no	no	T	B	N	N	N	T	T	T	0	no	0
RABL2B	W115fs	115	160		Frame_Shift_Ins						no	no	D	D	D	D	D	D	D	D	1	yes	1
RABL3	D201H	201	297		Missense_Mutation						no	no	D	D	D	D	M	T	D	D	0.75	yes	0.75
RABL3	G16D	16	17	yes	Missense_Mutation						no	no	D	D	D	D	H	T	D	D	0.875	yes	0.875
RABL3	G68A	68	100		Missense_Mutation						no	no	T	D	D	D	N	T	T	T	0.375	no	0.375
RABL3	H153D	153	210		Missense_Mutation	rs371895451					no	no	T	B	D	D	N	T	T	T	0.25	no	0.25
RABL3	H24Y	24	25		Missense_Mutation						no	no	T	D	D	D	M	T	D	D	0.625	yes	0.625
RABL3	L106V	106	156		Missense_Mutation						no	no	T	D	D	D	L	T	T	T	0.375	no	0.375
RABL3	L118S	118	174		Missense_Mutation						no	no	T	T	T	T	T	T	T	T	0	no	0
RABL3	L161V	161	219		Missense_Mutation						no	no	T	B	D	D	N	T	T	T	0.25	no	0.25
RABL3	L97F	97	145		Missense_Mutation						no	no	D	D	D	D	M	T	D	D	0.75	yes	0.75
RABL3	N138S	138	195		Missense_Mutation						no	no	T	B	D	D	N	T	T	T	0.25	no	0.4375
RABL3	N138Y	138	195		Missense_Mutation						no	no	T	D	D	D	L	T	D	D	0.625	yes	0.4375
RABL3	P141S	141	198		Missense_Mutation						no	no	D	D	D	D	M	T	D	D	0.75	yes	0.75
RABL3	Q151K	151	208		Missense_Mutation						no	no	D	D	D	D	N	T	T	T	0.5	no	0.5
RABL3	Q28R	28	29		Missense_Mutation						no	no	D	B	D	D	N	T	T	T	0.375	no	0.375
RABL3	R107C	107	157		Missense_Mutation	rs144478835					no	no	T	P	D	D	M	T	T	T	0.375	no	0.375
RABL3	R108C	108	159		Missense_Mutation						no	no	T	D	D	D	L	T	D	D	0.625	yes	0.5
RABL3	R108G	108	159		Missense_Mutation						no	no	T	D	D	D	N	T	T	T	0.375	no	0.5
RABL3	R157C	157	214		Missense_Mutation						no	no	D	D	D	D	M	T	D	D	0.75	yes	0.75
RABL3	R184L	184	276		Missense_Mutation						no	no	T	D	D	D	L	T	T	T	0.375	no	0.5
RABL3	R184W	184	276		Missense_Mutation						no	no	D	D	D	D	M	T	D	T	0.625	yes	0.5
RABL3	S103F	103	153		Missense_Mutation						no	no	T	D	D	D	N	T	T	T	0.375	no	0.375
RABL3	S21L	21	22		Missense_Mutation	rs370379749					no	no	D	D	D	D	M	T	D	D	0.75	yes	0.75
RABL3	T155S	155	212		Missense_Mutation						no	no	T	B	N	D	N	T	T	T	0.125	no	0.125
RABL3	V203D	203	299		Missense_Mutation						no	no	D	D	D	D	M	T	D	D	0.75	yes	0.75
RABL3	V39L	39	53		Missense_Mutation						no	no	D	D	D	D	L	T	D	D	0.75	yes	0.75
RABL3	V88I	88	136		Missense_Mutation	rs373639108					no	no	T	B	N	D	N	T	T	T	0.125	no	0.125
RABL3	Y130C	130	186		Missense_Mutation						no	no	D	D	D	D	L	T	T	T	0.5	no	0.5
RAC1	A159V	159	282	yes	Missense_Mutation						no	no	D	D	D	D	H	D	D	D	1	yes	1
RAC1	A59T	59	100		Missense_Mutation						no	no	D	D	D	D	M	D	D	D	0.875	yes	0.875
RAC1	A88E	88	149		Missense_Mutation						no	no	D	P	D	D	N	T	T	T	0.5	no	0.5
RAC1	C18F	18	22		Missense_Mutation						no	no	D	D	D	D	H	T	D	D	0.875	yes	0.875
RAC1	C18Y	18	22		Missense_Mutation						no	no	D	D	D	D	H	T	D	D	0.875	yes	0.875
RAC1	D63H	63	113		Missense_Mutation						no	no	D	D	D	D	H	T	D	D	0.875	yes	0.8125
RAC1	D63N	63	113		Missense_Mutation						no	no	D	D	D	D	M	T	D	D	0.75	yes	0.8125
RAC1	D65N	65	122		Missense_Mutation						no	no	D	P	D	D	M	T	D	D	0.75	yes	0.75
RAC1	E31D	31	42		Missense_Mutation						no	no	D	B	D	D	N	T	T	T	0.375	no	0.375
RAC1	G142S	142	250		Missense_Mutation						no	no	D	D	D	D	H	T	D	D	0.875	yes	0.875
RAC1	G15S	15	19		Missense_Mutation						no	no	D	D	D	D	H	D	D	D	1	yes	1
RAC1	I21M	21	25		Missense_Mutation						no	no	D	D	D	D	L	T	D	D	0.75	yes	0.75
RAC1	K116N	116	205		Missense_Mutation						no	no	D	D	D	D	H	D	D	D	1	yes	1
RAC1	K116R	116	205		Missense_Mutation						no	no	D	D	D	D	H	D	D	D	1	yes	1
RAC1	K116T	116	205		Missense_Mutation						no	no	D	D	D	D	H	D	D	D	1	yes	1
RAC1	L177V	177	304		Missense_Mutation						no	no	D	B	D	D	L	T	T	T	0.375	no	0.375
RAC1	L53V	53	94		Missense_Mutation						no	no	D	P	D	D	M	D	D	D	0.875	yes	0.875
RAC1	N39S	39	61		Missense_Mutation						no	no	D	P	D	D	L	T	D	D	0.75	yes	0.75
RAC1	N92I	92	155		Missense_Mutation						no	no	D	D	D	D	H	T	D	D	0.875	yes	0.8125
RAC1	N92K	92	155		Missense_Mutation						no	no	D	P	D	D	M	T	D	D	0.75	yes	0.8125
RAC1	P140L	140	248		Missense_Mutation						no	no	D	B	D	D	N	T	T	T	0.375	no	0.375
RAC1	P29L	29	35	yes	Missense_Mutation						no	no	D	D	D	D	M	T	D	D	0.75	yes	0.75
RAC1	P29S	29	35	yes	Missense_Mutation						no	no	D	P	D	D	L	T	T	D	0.625	yes	0.75
RAC1	P29T	29	35	yes	Missense_Mutation						no	no	D	P	D	D	M	T	D	D	0.75	yes	0.75
RAC1	P34H	34	51		Missense_Mutation						no	no	D	D	D	D	H	T	D	D	0.875	yes	0.8125
RAC1	P34S	34	51		Missense_Mutation						no	no	D	D	D	D	M	T	D	D	0.75	yes	0.8125
RAC1	P87L	87	148		Missense_Mutation						no	no	D	B	D	D	M	T	D	D	0.625	yes	0.625
RAC1	Q162R	162	288		Missense_Mutation						no	no	D	D	D	D	N	T	T	T	0.5	no	0.5
RAC1	Q61R	61	102	yes	Missense_Mutation						no	no	D	D	D	D	M	D	D	D	0.875	yes	0.875
RAC1	R102L	102	166		Missense_Mutation						no	no	T	B	D	D	L	T	T	T	0.25	no	0.25
RAC1	R68H	68	129		Missense_Mutation						no	no	D	P	D	D	H	T	D	D	0.875	yes	0.875
RAC1	S71F	71	132		Missense_Mutation						no	no	D	D	D	D	M	T	D	D	0.75	yes	0.75
RAC1	S86I	86	147		Missense_Mutation						no	no	D	P	D	D	M	T	D	D	0.75	yes	0.75
RAC1	V14E	14	18		Missense_Mutation						no	no	D	D	D	D	H	D	D	D	1	yes	1
RAC1	V46G	46	76		Missense_Mutation						no	no	D	D	D	D	H	T	D	D	0.875	yes	0.875
RAC1	V85M	85	146		Missense_Mutation						no	no	D	P	D	D	M	T	D	D	0.75	yes	0.75
RAC1	Y32C	32	43		Missense_Mutation						no	no	D	D	D	D	H	T	D	D	0.875	yes	0.875
RAC1	Y40S	40	62	yes	Missense_Mutation						no	no	D	P	D	D	M	T	D	D	0.75	yes	0.75
RAC2	A27V	27	33		Missense_Mutation						no	no	T	B	D	D	L	T	T	T	0.25	no	0.25
RAC2	C18R	18	22		Missense_Mutation						no	no	D	D	D	D	H	T	D	D	0.875	yes	0.875
RAC2	D124E	124	213		Missense_Mutation						no	no	T	B	D	D	N	T	T	T	0.25	no	0.25
RAC2	E62K	62	112		Missense_Mutation						no	no	D	P	D	D	H	D	D	D	1	yes	1
RAC2	F82L	82	143		Missense_Mutation						no	no	D	B	D	D	H	D	D	D	0.875	yes	0.875
RAC2	G15D	15	19		Missense_Mutation						no	no	D	D	D	D	H	D	D	D	1	yes	1
RAC2	G30R	30	37		Missense_Mutation						no	no	D	P	D	D	L	T	T	T	0.5	no	0.5
RAC2	I110F	110	199		Missense_Mutation						no	no	T	B	D	D	L	T	T	T	0.25	no	0.25
RAC2	I21M	21	25		Missense_Mutation						no	no	D	D	D	D	L	T	D	D	0.75	yes	0.75
RAC2	K130R	130	220		Missense_Mutation						no	no	T	B	D	D	N	T	T	T	0.25	no	0.25
RAC2	P136H	136	244		Missense_Mutation						no	no	D	D	D	D	M	T	D	D	0.75	yes	0.75
RAC2	P29L	29	35	yes	Missense_Mutation						no	no	T	T	T	T	T	T	T	T	0	no	0
RAC2	Q162H	162	288		Missense_Mutation						no	no	D	P	D	D	M	T	D	T	0.625	yes	0.625
RAC2	R102Q	102	166		Missense_Mutation	rs371002273					no	no	T	B	D	D	L	T	T	T	0.25	no	0.5625
RAC2	R102W	102	166		Missense_Mutation						no	no	D	D	D	D	H	T	D	D	0.875	yes	0.5625
RAC2	R174W	174	301		Missense_Mutation						no	no	D	D	D	D	M	T	D	D	0.75	yes	0.75
RAC2	T35I	35	52		Missense_Mutation						no	no	D	D	D	D	H	D	D	D	1	yes	1
RAC2	V168M	168	295		Missense_Mutation						no	no	D	D	D	D	M	T	D	D	0.75	yes	0.75
RAC2	V36A	36	53		Missense_Mutation						no	no	.	B	D	D	M	T	D	D	0.5	no	0.5
RAC2	V93I	93	156		Missense_Mutation	rs375471633					no	no	D	B	D	D	N	T	T	T	0.375	no	0.375
RAC2	W97*	97	160		Nonsense_Mutation						no	no	T	.	D	D	.	.	.	.	0.25	no	0.25
RAC3	A135T	135	243		Missense_Mutation						no	no	.	B	N	D	N	T	T	T	0.125	no	0.125
RAC3	A88T	88	149		Missense_Mutation						no	no	.	B	D	D	N	T	T	T	0.25	no	0.25
RAC3	A95V	95	158		Missense_Mutation						no	no	.	B	D	D	N	T	T	T	0.25	no	0.25
RAC3	D122Y	122	211		Missense_Mutation						no	no	.	D	N	D	H	T	D	D	0.625	yes	0.625
RAC3	E100D	100	163		Missense_Mutation						no	no	.	B	D	D	M	T	T	T	0.25	no	0.25
RAC3	P34L	34	51		Missense_Mutation						no	no	.	D	D	D	H	T	D	D	0.75	yes	0.75
RAC3	R102W	102	166		Missense_Mutation						no	no	.	D	D	D	H	T	D	D	0.75	yes	0.75
RAC3	S158*	158	281		Nonsense_Mutation						no	no	.	.	D	D	.	.	.	.	0.25	no	0.25
RAC3	V44M	44	66		Missense_Mutation						no	no	.	D	D	D	L	T	T	T	0.375	no	0.375
RAC3	Y23H	23	27		Missense_Mutation						no	no	T	T	T	T	T	T	T	T	0	no	0
RALA	A102S	102	154		Missense_Mutation						no	no	T	B	D	D	N	T	T	T	0.25	no	0.25
RALA	A103T	103	155		Missense_Mutation						no	no	D	B	D	D	N	T	T	T	0.375	no	0.375
RALA	A158S	158	282	yes	Missense_Mutation						no	no	D	D	D	D	M	D	D	D	0.875	yes	0.875
RALA	A76V	76	122		Missense_Mutation						no	no	D	P	D	D	L	T	T	T	0.5	no	0.5
RALA	D42N	42	42		Missense_Mutation						no	no	T	B	D	D	N	T	T	T	0.25	no	0.25
RALA	D49G	49	60		Missense_Mutation						no	no	D	B	D	D	M	T	D	D	0.625	yes	0.625
RALA	D58Y	58	87		Missense_Mutation						no	no	D	D	D	D	H	T	D	D	0.875	yes	0.875
RALA	E116D	116	175		Missense_Mutation						no	no	T	B	D	D	N	T	T	T	0.25	no	0.25
RALA	E141K	141	249		Missense_Mutation						no	no	D	P	D	D	M	T	D	D	0.75	yes	0.75
RALA	E147*	147	257		Nonsense_Mutation						no	no	T	.	D	A	.	.	.	.	0.25	no	0.25
RALA	E174*	174	302		Nonsense_Mutation						no	no	D	.	D	D	.	.	.	.	0.375	no	0.375
RALA	F168C	168	296		Missense_Mutation						no	no	D	D	D	D	H	D	D	D	1	yes	1
RALA	F39S	39	34		Missense_Mutation						no	no	D	D	D	D	M	D	D	D	0.875	yes	0.875
RALA	G59W	59	88		Missense_Mutation						no	no	D	D	D	D	H	T	D	D	0.875	yes	0.875
RALA	G86W	86	136		Missense_Mutation						no	no	D	D	D	D	H	T	D	D	0.875	yes	0.875
RALA	G88W	88	138		Missense_Mutation						no	no	D	D	D	D	H	T	D	D	0.875	yes	0.875
RALA	K134E	134	215		Missense_Mutation						no	no	T	B	D	D	N	T	T	T	0.25	no	0.25
RALA	L32Q	32	25		Missense_Mutation						no	no	D	D	D	D	L	T	D	D	0.75	yes	0.75
RALA	N81S	81	131		Missense_Mutation						no	no	D	B	D	D	N	T	T	T	0.375	no	0.375
RALA	Q110H	110	163		Missense_Mutation						no	no	D	P	D	D	M	T	T	T	0.5	no	0.5
RALA	Q72K	72	102	yes	Missense_Mutation						no	no	D	D	D	D	H	D	D	D	1	yes	1
RALA	R176*	176	304		Nonsense_Mutation						no	no	T	.	D	D	.	.	.	.	0.25	no	0.25
RALA	R84Q	84	134	yes	Missense_Mutation						no	no	D	D	D	D	M	T	D	D	0.75	yes	0.75
RALA	V154M	154	278		Missense_Mutation						no	no	T	D	D	D	N	T	T	T	0.375	no	0.375
RALA	V25E	25	18		Missense_Mutation						no	no	D	D	D	D	H	D	D	D	1	yes	1
RALA	Y82C	82	132		Missense_Mutation						no	no	D	D	D	D	M	T	D	D	0.75	yes	0.75
RALB	A116P	116	175		Missense_Mutation						no	no	T	D	D	D	N	T	T	T	0.375	no	0.375
RALB	A29D	29	22		Missense_Mutation						no	no	D	D	D	D	H	T	D	D	0.875	yes	0.875
RALB	A76T	76	122		Missense_Mutation						no	no	T	D	D	D	N	T	T	T	0.375	no	0.375
RALB	E106K	106	159		Missense_Mutation	rs139389446					no	no	T	D	D	D	N	T	T	T	0.375	no	0.375
RALB	E133*	133	209		Nonsense_Mutation						no	no	D	.	D	A	.	.	.	.	0.375	no	0.375
RALB	E141K	141	248		Missense_Mutation						no	no	T	B	D	D	L	T	T	T	0.25	no	0.25
RALB	E97*	97	147		Nonsense_Mutation						no	no	D	.	D	A	.	.	.	.	0.375	no	0.375
RALB	F169L	169	296		Missense_Mutation						no	no	D	P	D	D	H	D	D	D	1	yes	1
RALB	G23A	23	16	yes	Missense_Mutation						no	no	D	D	D	D	L	T	D	D	0.75	yes	0.75
RALB	G23E	23	16	yes	Missense_Mutation						no	no	D	D	D	D	M	T	D	D	0.75	yes	0.75
RALB	G23V	23	16	yes	Missense_Mutation						no	no	D	D	D	D	M	T	D	D	0.75	yes	0.75
RALB	I111T	111	164		Missense_Mutation						no	no	D	D	D	D	M	T	D	D	0.75	yes	0.75
RALB	I18T	18	11		Missense_Mutation						no	no	D	D	D	D	L	T	D	D	0.75	yes	0.75
RALB	L112I	112	166		Missense_Mutation						no	no	T	P	D	D	L	T	T	T	0.375	no	0.375
RALB	L57I	57	76		Missense_Mutation						no	no	T	B	N	D	N	T	T	T	0.125	no	0.125
RALB	M19I	19	12		Missense_Mutation						no	no	T	B	D	D	N	T	T	T	0.25	no	0.625
RALB	M19K	19	12		Missense_Mutation						no	no	D	D	D	D	M	T	D	D	0.75	yes	0.625
RALB	M19T	19	12		Missense_Mutation						no	no	D	B	D	D	L	T	D	D	0.625	yes	0.625
RALB	P122L	122	198		Missense_Mutation						no	no	T	T	T	T	T	T	T	T	0	no	0.375
RALB	P122S	122	198		Missense_Mutation						no	no	D	D	D	D	M	T	D	D	0.75	yes	0.375
RALB	R113S	113	167		Missense_Mutation						no	no	D	D	D	D	M	T	D	D	0.75	yes	0.75
RALB	R135Q	135	215		Missense_Mutation	rs141928830					no	no	T	B	D	D	N	T	T	T	0.25	no	0.5
RALB	R135W	135	215		Missense_Mutation						no	no	D	D	D	D	L	T	D	D	0.75	yes	0.5
RALB	R144S	144	251		Missense_Mutation						no	no	D	B	D	D	L	T	T	T	0.375	no	0.375
RALB	R52G	52	63		Missense_Mutation						no	no	D	D	D	D	M	T	D	D	0.75	yes	0.75
RALB	R79*	79	129		Nonsense_Mutation						no	no	T	.	D	A	.	.	.	.	0.25	no	0.25
RALB	R84Q	84	134	yes	Missense_Mutation						no	no	D	D	D	D	M	T	D	D	0.75	yes	0.8125
RALB	R84W	84	134	yes	Missense_Mutation						no	no	D	D	D	D	H	T	D	D	0.875	yes	0.8125
RALB	S94L	94	144		Missense_Mutation						no	no	D	D	D	D	H	T	D	D	0.875	yes	0.875
RALB	V138G	138	245		Missense_Mutation						no	no	D	D	D	D	H	D	D	D	1	yes	1
RALB	V165M	165	292		Missense_Mutation						no	no	.	D	D	D	H	D	D	D	0.875	yes	0.875
RALB	Y43C	43	43		Missense_Mutation						no	no	D	P	D	D	M	T	D	D	0.75	yes	0.75
RAN	C120S	120	202		Missense_Mutation						no	no	D	P	D	D	M	T	D	D	0.75	yes	0.75
RAN	D18Y	18	15		Missense_Mutation	rs200416921					no	no	D	D	U	D	H	T	D	D	0.75	yes	0.75
RAN	D91N	91	144		Missense_Mutation						no	no	D	D	D	D	H	D	D	D	1	yes	1
RAN	E70D	70	112		Missense_Mutation						no	no	D	D	D	D	M	D	D	D	0.875	yes	0.875
RAN	H30Y	30	27		Missense_Mutation						no	no	D	B	D	D	N	T	T	T	0.375	no	0.375
RAN	K127T	127	209		Missense_Mutation						no	no	D	B	D	D	L	T	T	T	0.375	no	0.375
RAN	Q82*	82	135		Nonsense_Mutation						no	no	T	.	D	D	.	.	.	.	0.25	no	0.25
RAN	R110fs	110	167		Frame_Shift_Del						no	no	D	D	D	D	D	D	D	D	1	yes	1
RAN	R140Q	140	257		Missense_Mutation						no	no	T	P	D	D	L	T	T	T	0.375	no	0.375
RAN	T32I	32	29		Missense_Mutation						no	no	D	B	D	D	M	T	T	T	0.375	no	0.375
RAN	T54I	54	76		Missense_Mutation						no	no	D	P	D	D	N	T	T	T	0.5	no	0.5
RAN	V96fs	96	149		Frame_Shift_Del						no	no	D	D	D	D	D	D	D	D	1	yes	1
RAP1A	C139G	139	273		Missense_Mutation						no	no	T	B	D	D	N	T	T	T	0.25	no	0.25
RAP1A	C51*	51	92		Nonsense_Mutation						no	no	T	.	D	D	.	.	.	.	0.25	no	0.25
RAP1A	E37*	37	54		Nonsense_Mutation						no	no	D	.	D	D	.	.	.	.	0.375	no	0.375
RAP1A	E54K	54	95		Missense_Mutation						no	no	D	B	D	D	M	T	T	T	0.375	no	0.375
RAP1A	G115D	115	203		Missense_Mutation						no	no	D	D	D	D	H	D	D	D	1	yes	1
RAP1A	G127fs	127	246		Frame_Shift_Del						no	no	D	D	D	D	D	D	D	D	1	yes	1
RAP1A	G12E	12	16	yes	Missense_Mutation						no	no	D	D	D	D	M	T	D	D	0.75	yes	0.75
RAP1A	K149E	149	283		Missense_Mutation						no	no	D	P	D	D	M	T	D	D	0.75	yes	0.75
RAP1A	L19V	19	23		Missense_Mutation						no	no	D	D	D	D	M	T	D	D	0.75	yes	0.75
RAP1A	M111I	111	199		Missense_Mutation						no	no	T	B	D	D	N	T	T	T	0.25	no	0.25
RAP1A	P110S	110	198		Missense_Mutation						no	no	D	D	D	D	M	T	D	D	0.75	yes	0.75
RAP1A	P34Q	34	51		Missense_Mutation						no	no	D	D	D	D	M	T	D	D	0.75	yes	0.75
RAP1A	Q87K	87	148		Missense_Mutation						no	no	T	P	D	D	N	T	T	T	0.375	no	0.375
RAP1A	S11L	11	15		Missense_Mutation						no	no	D	D	D	D	M	T	D	D	0.75	yes	0.75
RAP1A	S39F	39	61		Missense_Mutation						no	no	D	D	D	D	N	T	T	T	0.5	no	0.625
RAP1A	S39P	39	61		Missense_Mutation						no	no	D	D	D	D	M	T	D	D	0.75	yes	0.625
RAP1A	T89M	89	152		Missense_Mutation						no	no	D	D	D	D	H	T	D	D	0.875	yes	0.875
RAP1A	V154I	154	292		Missense_Mutation						no	no	T	B	D	D	L	T	T	T	0.25	no	0.25
RAP1A	V46I	46	76		Missense_Mutation						no	no	T	B	D	D	N	T	T	T	0.25	no	0.25
RAP1B	A79V	79	140		Missense_Mutation						no	no	.	B	D	D	N	T	T	T	0.25	no	0.25
RAP1B	E37Q	37	54		Missense_Mutation						no	no	.	D	D	D	M	T	D	D	0.625	yes	0.625
RAP1B	G12R	12	16	yes	Missense_Mutation						no	no	.	D	D	D	M	T	D	D	0.625	yes	0.625
RAP1B	G15fs	15	19		Frame_Shift_Del						no	no	D	D	D	D	D	D	D	D	1	yes	1
RAP1B	G26*	26	32		Nonsense_Mutation						no	no	.	.	D	A	.	.	.	.	0.25	no	0.25
RAP1B	I27fs	27	33		Frame_Shift_Ins						no	no	D	D	D	D	D	D	D	D	1	yes	1
RAP1B	K5R	5	9		Missense_Mutation						no	no	.	D	D	D	L	T	D	D	0.625	yes	0.625
RAP1B	L9F	9	13		Missense_Mutation						no	no	.	D	D	D	L	T	D	D	0.625	yes	0.625
RAP1B	M72V	72	133		Missense_Mutation						no	no	.	P	D	D	L	T	T	T	0.375	no	0.375
RAP1B	P34H	34	51		Missense_Mutation						no	no	.	D	D	D	M	T	D	D	0.625	yes	0.625
RAP1B	Q22R	22	26		Missense_Mutation						no	no	.	D	D	D	N	T	T	T	0.375	no	0.375
RAP1B	Q25E	25	29		Missense_Mutation						no	no	.	P	D	D	L	T	T	T	0.375	no	0.375
RAP1B	R102Q	102	167		Missense_Mutation						no	no	.	P	D	D	L	T	T	T	0.375	no	0.375
RAP1B	R12Q	12	16	yes	Missense_Mutation						no	no	.	D	D	D	M	T	D	D	0.625	yes	0.625
RAP1B	R163W	163	301		Missense_Mutation						no	no	.	D	D	D	H	T	D	D	0.75	yes	0.75
RAP1B	S17C	17	21		Missense_Mutation						no	no	.	D	D	D	H	T	D	D	0.75	yes	0.75
RAP1B	S39C	39	61		Missense_Mutation						no	no	.	D	D	D	L	T	D	D	0.625	yes	0.625
RAP1B	S88F	88	149		Missense_Mutation						no	no	T	T	T	T	T	T	T	T	0	no	0
RAP1B	T35M	35	52		Missense_Mutation						no	no	.	D	D	D	H	T	D	D	0.75	yes	0.75
RAP2A	A147S	147	282	yes	Missense_Mutation						no	no	D	D	D	D	M	D	D	D	0.875	yes	0.875
RAP2A	A59V	59	100		Missense_Mutation						no	no	D	D	D	D	H	D	D	D	1	yes	1
RAP2A	C140F	140	275		Missense_Mutation						no	no	D	D	D	D	L	T	D	D	0.75	yes	0.75
RAP2A	D38N	38	60		Missense_Mutation						no	no	D	D	D	D	M	D	D	D	0.875	yes	0.875
RAP2A	E125D	125	224		Missense_Mutation						no	no	T	P	D	D	L	T	T	T	0.375	no	0.375
RAP2A	E155K	155	294		Missense_Mutation						no	no	T	B	D	D	M	D	T	D	0.5	no	0.5
RAP2A	E159K	159	298		Missense_Mutation						no	no	D	P	D	D	L	T	D	T	0.625	yes	0.625
RAP2A	L80V	80	141		Missense_Mutation						no	no	D	B	D	D	L	T	T	T	0.375	no	0.375
RAP2A	M143I	143	278		Missense_Mutation						no	no	T	B	D	D	N	T	T	T	0.25	no	0.25
RAP2A	P34H	34	51		Missense_Mutation						no	no	D	D	D	D	M	D	D	D	0.875	yes	0.875
RAP2A	Q91*	91	154		Nonsense_Mutation						no	no	T	.	D	D	.	.	.	.	0.25	no	0.25
RAP2A	T27I	27	33		Missense_Mutation						no	no	T	T	T	T	T	T	T	T	0	no	0
RAP2A	V14G	14	18		Missense_Mutation						no	no	D	D	D	D	H	D	D	D	1	yes	1
RAP2B	D57Y	57	98		Missense_Mutation						no	no	D	D	U	D	H	D	D	D	0.875	yes	0.875
RAP2B	D69N	69	130		Missense_Mutation						no	no	D	B	U	D	M	T	T	T	0.25	no	0.25
RAP2B	E121Q	121	209		Missense_Mutation						no	no	T	P	U	D	M	T	T	T	0.25	no	0.25
RAP2B	E30D	30	36		Missense_Mutation						no	no	T	P	U	D	L	T	T	T	0.25	no	0.25
RAP2B	E37D	37	54		Missense_Mutation						no	no	D	D	U	D	M	T	D	D	0.625	yes	0.625
RAP2B	E43D	43	65		Missense_Mutation						no	no	D	P	U	D	N	T	T	T	0.375	no	0.375
RAP2B	G122D	122	210		Missense_Mutation						no	no	T	B	U	D	N	T	T	T	0.125	no	0.125
RAP2B	G12S	12	16	yes	Missense_Mutation						no	no	D	D	U	D	N	T	T	T	0.375	no	0.375
RAP2B	G13V	13	17	yes	Missense_Mutation						no	no	D	D	U	D	H	D	D	D	0.875	yes	0.875
RAP2B	I29V	29	35	yes	Missense_Mutation						no	no	T	B	U	D	N	T	T	T	0.125	no	0.125
RAP2B	K42E	42	64		Missense_Mutation						no	no	D	D	U	D	M	T	D	D	0.625	yes	0.625
RAP2B	L19F	19	23		Missense_Mutation						no	no	D	D	U	D	M	D	D	D	0.75	yes	0.75
RAP2B	NKASVDELFAEI149del	149	288		In_Frame_Del						no	no	T	T	T	T	T	T	T	T	0	no	0
RAP2B	P95T	95	159		Missense_Mutation						no	no	T	D	U	D	N	T	T	T	0.25	no	0.25
RAP2B	Q88H	88	149		Missense_Mutation						no	no	T	B	U	D	L	T	T	T	0.125	no	0.125
RAP2B	Q99*	99	163		Nonsense_Mutation						no	no	D	.	U	D	.	.	.	.	0.25	no	0.25
RAP2B	R97W	97	161		Missense_Mutation						no	no	D	B	U	D	L	T	T	T	0.25	no	0.25
RAP2B	S51L	51	92		Missense_Mutation						no	no	D	D	U	D	N	T	T	T	0.375	no	0.375
RAP2B	T58fs	58	99		Frame_Shift_Del						no	no	D	D	D	D	D	D	D	D	1	yes	1
RAP2B	W138L	138	259		Missense_Mutation						no	no	T	D	U	D	N	T	T	T	0.25	no	0.25
RAP2B	Y82C	82	143		Missense_Mutation						no	no	D	D	U	D	M	D	D	D	0.75	yes	0.75
RAP2C	A18T	18	22		Missense_Mutation						no	no	T	T	T	T	T	T	T	T	0	no	0
RAP2C	C140*	140	275		Nonsense_Mutation						no	no	D	D	D	D	D	D	D	D	1	yes	1
RAP2C	D154H	154	293		Missense_Mutation						no	no	T	T	T	T	T	T	T	T	0	no	0
RAP2C	D69H	69	130		Missense_Mutation						no	no	T	T	T	T	T	T	T	T	0	no	0
RAP2C	E125D	125	224		Missense_Mutation						no	no	T	T	T	T	T	T	T	T	0	no	0
RAP2C	E125K	125	224		Missense_Mutation						no	no	T	T	T	T	T	T	T	T	0	no	0
RAP2C	E43D	43	65		Missense_Mutation						no	no	T	T	T	T	T	T	T	T	0	no	0
RAP2C	E54K	54	95		Missense_Mutation						no	no	T	T	T	T	T	T	T	T	0	no	0
RAP2C	G13R	13	17	yes	Missense_Mutation						no	no	T	T	T	T	T	T	T	T	0	no	0
RAP2C	M143V	143	278		Missense_Mutation						no	no	T	T	T	T	T	T	T	T	0	no	0
RAP2C	M164I	164	303		Missense_Mutation						no	no	T	T	T	T	T	T	T	T	0	no	0
RAP2C	R162M	162	301		Missense_Mutation						no	no	T	T	T	T	T	T	T	T	0	no	0
RAP2C	R68T	68	129		Missense_Mutation						no	no	T	T	T	T	T	T	T	T	0	no	0
RAP2C	S11R	11	15		Missense_Mutation						no	no	T	T	T	T	T	T	T	T	0	no	0
RAP2C	S146L	146	281		Missense_Mutation						no	no	T	T	T	T	T	T	T	T	0	no	0
RAP2C	S151T	151	290		Missense_Mutation						no	no	T	T	T	T	T	T	T	T	0	no	0
RAP2C	S83R	83	144		Missense_Mutation						no	no	T	T	T	T	T	T	T	T	0	no	0
RAP2C	W138G	138	259		Missense_Mutation						no	no	T	T	T	T	T	T	T	T	0	no	0
RASD1	A190S	190	298		Missense_Mutation						no	no	T	B	D	D	L	T	T	T	0.25	no	0.25
RASD1	E159K	159	249		Missense_Mutation						no	no	D	P	D	D	M	T	D	D	0.75	yes	0.75
RASD1	E70D	70	90		Missense_Mutation						no	no	T	B	D	D	L	T	T	T	0.25	no	0.3125
RASD1	E70K	70	90		Missense_Mutation						no	no	T	D	D	D	L	T	T	T	0.375	no	0.3125
RASD1	F111S	111	153		Missense_Mutation						no	no	D	D	D	D	H	D	D	D	1	yes	1
RASD1	M194I	194	302		Missense_Mutation						no	no	T	B	D	D	L	T	T	T	0.25	no	0.25
RASD1	N130S	130	188		Missense_Mutation						no	no	T	B	N	D	L	T	T	T	0.125	no	0.125
RASD1	R43C	43	26		Missense_Mutation						no	no	D	D	D	D	M	D	D	D	0.875	yes	0.875
RASD1	R62H	62	63		Missense_Mutation						no	no	D	D	D	D	M	T	D	D	0.75	yes	0.75
RASD1	R68S	68	87		Missense_Mutation						no	no	T	P	D	D	L	T	T	D	0.5	no	0.5
RASD1	V141L	141	200		Missense_Mutation						no	no	D	P	D	D	L	T	D	D	0.75	yes	0.75
RASD2	A131T	131	195		Missense_Mutation						no	no	T	B	N	D	N	T	T	T	0.125	no	0.0625
RASD2	A131V	131	195		Missense_Mutation	rs372988119					no	no	T	B	N	N	N	T	T	T	0	no	0.0625
RASD2	A167P	167	276		Missense_Mutation						no	no	T	B	D	D	N	T	T	T	0.25	no	0.25
RASD2	A167S	167	276		Missense_Mutation						no	no	T	B	D	D	N	T	T	T	0.25	no	0.25
RASD2	A82T	82	127		Missense_Mutation						no	no	D	D	D	D	L	T	D	D	0.75	yes	0.75
RASD2	D107N	107	154		Missense_Mutation						no	no	T	P	D	D	N	T	T	T	0.375	no	0.375
RASD2	D143N	143	207		Missense_Mutation						no	no	D	D	D	D	H	D	D	D	1	yes	1
RASD2	D70N	70	95		Missense_Mutation						no	no	D	D	D	D	L	T	D	D	0.75	yes	0.75
RASD2	D73Y	73	98		Missense_Mutation						no	no	D	D	D	D	H	D	D	D	1	yes	1
RASD2	E170*	170	279		Nonsense_Mutation						no	no	D	.	D	D	.	.	.	.	0.375	no	0.375
RASD2	E181K	181	294		Missense_Mutation						no	no	T	B	D	D	L	T	T	T	0.25	no	0.25
RASD2	G91E	91	136		Missense_Mutation						no	no	.	D	D	D	H	T	D	D	0.75	yes	0.75
RASD2	K120R	120	174		Missense_Mutation						no	no	T	D	D	D	L	T	T	D	0.5	no	0.5
RASD2	K128N	128	191		Missense_Mutation						no	no	D	P	D	D	L	T	T	T	0.5	no	0.5
RASD2	K141T	141	205		Missense_Mutation						no	no	D	D	D	D	H	D	D	D	1	yes	1
RASD2	L25V	25	13		Missense_Mutation						no	no	T	D	D	D	L	T	D	D	0.625	yes	0.625
RASD2	M22I	22	10		Missense_Mutation						no	no	T	B	D	D	N	T	T	T	0.25	no	0.25
RASD2	P134L	134	198		Missense_Mutation						no	no	T	T	T	T	T	T	T	T	0	no	0
RASD2	Q113*	113	161		Nonsense_Mutation						no	no	T	.	D	D	.	.	.	.	0.25	no	0.25
RASD2	R111H	111	159		Missense_Mutation						no	no	T	D	D	D	L	T	D	D	0.625	yes	0.625
RASD2	R38C	38	26		Missense_Mutation						no	no	D	D	D	D	M	T	D	D	0.75	yes	0.75
RASD2	R43C	43	33		Missense_Mutation	rs368099253					no	no	D	D	D	D	M	T	D	D	0.75	yes	0.75
RASD2	R63C	63	87		Missense_Mutation						no	no	D	D	D	D	M	T	D	D	0.75	yes	0.75
RASD2	R84S	84	129		Missense_Mutation						no	no	D	D	D	D	M	T	T	T	0.5	no	0.5
RASD2	S75F	75	100		Missense_Mutation						no	no	D	D	D	D	M	T	D	D	0.75	yes	0.75
RASD2	V185M	185	298		Missense_Mutation						no	no	T	D	D	D	N	T	T	T	0.375	no	0.375
RASEF	A550V	550	16	yes	Missense_Mutation						no	no	D	D	D	D	L	T	D	D	0.75	yes	0.75
RASEF	A679G	679	256		Missense_Mutation						no	no	D	D	D	D	M	D	D	D	0.875	yes	0.875
RASEF	E565del	565	33		In_Frame_Del						no	no	T	T	T	T	T	T	T	T	0	no	0
RASEF	E588Q	588	90		Missense_Mutation						no	no	T	P	D	D	N	T	T	T	0.375	no	0.375
RASEF	E601K	601	112		Missense_Mutation						no	no	D	D	N	D	H	D	D	D	0.875	yes	0.875
RASEF	F603I	603	114		Missense_Mutation						no	no	D	D	D	D	H	D	D	D	1	yes	1
RASEF	F629V	629	153		Missense_Mutation						no	no	D	D	D	D	M	D	D	D	0.875	yes	0.875
RASEF	G653E	653	203		Missense_Mutation						no	no	D	D	D	D	H	D	D	D	1	yes	1
RASEF	G672E	672	247		Missense_Mutation						no	no	T	B	N	N	N	T	T	T	0	no	0
RASEF	I632M	632	156		Missense_Mutation						no	no	D	P	D	D	M	T	T	T	0.5	no	0.5
RASEF	K563N	563	29		Missense_Mutation						no	no	D	D	D	D	N	T	T	T	0.5	no	0.5
RASEF	L620M	620	142		Missense_Mutation						no	no	T	D	D	D	N	T	T	T	0.375	no	0.375
RASEF	L630F	630	154		Missense_Mutation						no	no	D	D	D	D	M	T	D	D	0.75	yes	0.75
RASEF	M680I	680	257		Missense_Mutation						no	no	.	P	D	D	N	T	T	T	0.375	no	0.375
RASEF	N569H	569	42		Missense_Mutation						no	no	D	D	D	D	L	T	T	D	0.625	yes	0.625
RASEF	Q579*	579	62		Nonsense_Mutation						no	no	T	.	D	D	.	.	.	.	0.25	no	0.25
RASEF	R589Q	589	91		Missense_Mutation						no	no	T	B	N	D	N	T	T	T	0.125	no	0.125
RASEF	R633*	633	157		Nonsense_Mutation						no	no	T	.	D	D	.	.	.	.	0.25	no	0.25
RASEF	R706*	706	301		Nonsense_Mutation	rs189903199					no	no	T	.	D	D	.	.	.	.	0.25	no	0.25
RASEF	S556G	556	22		Missense_Mutation	rs375201668					no	no	D	D	D	D	H	D	D	D	1	yes	1
RASEF	S690N	690	281		Missense_Mutation	rs377721011					no	no	D	D	D	D	H	D	D	D	1	yes	1
RASEF	T573P	573	52		Missense_Mutation						no	no	D	D	D	D	H	D	D	D	1	yes	1
RASEF	T590A	590	92		Missense_Mutation						no	no	T	P	D	D	N	T	T	T	0.375	no	0.375
RASEF	V636G	636	161		Missense_Mutation						no	no	D	D	D	D	M	T	D	D	0.75	yes	0.75
RASL10A	D49Y	49	87		Missense_Mutation						no	no	D	D	D	D	M	T	D	D	0.75	yes	0.75
RASL10A	E121K	121	196		Missense_Mutation						no	no	T	P	D	D	N	T	T	T	0.375	no	0.375
RASL10A	P116L	116	175		Missense_Mutation						no	no	T	B	D	D	N	T	T	T	0.25	no	0.25
RASL10A	S100I	100	152		Missense_Mutation						no	no	D	D	D	D	M	T	D	D	0.75	yes	0.75
RASL10A	W81C	81	131		Missense_Mutation						no	no	D	D	D	D	L	T	T	T	0.5	no	0.5
RASL10B	D98N	98	149		Missense_Mutation						no	no	D	D	D	D	L	T	D	D	0.75	yes	0.75
RASL10B	K175Q	175	301		Missense_Mutation						no	no	T	T	T	T	T	T	T	T	0	no	0
RASL10B	N142K	142	249		Missense_Mutation						no	no	T	B	D	D	N	T	T	T	0.25	no	0.25
RASL10B	N27del	27	32		In_Frame_Del						no	no	T	T	T	T	T	T	T	T	0	no	0
RASL10B	P139S	139	246		Missense_Mutation						no	no	T	B	D	D	N	T	T	T	0.25	no	0.25
RASL10B	R107H	107	161		Missense_Mutation						no	no	D	D	D	D	L	T	D	D	0.75	yes	0.75
RASL10B	R22C	22	25		Missense_Mutation						no	no	D	D	D	D	M	T	D	D	0.75	yes	0.75
RASL10B	R40H	40	60		Missense_Mutation						no	no	T	B	D	D	L	T	T	T	0.25	no	0.25
RASL10B	S159L	159	281		Missense_Mutation						no	no	D	D	D	D	H	D	D	D	1	yes	1
RASL10B	S64G	64	103		Missense_Mutation						no	no	T	B	N	N	L	T	T	T	0	no	0
RASL10B	T121M	121	197		Missense_Mutation	rs587713196					no	no	D	D	D	D	L	T	T	T	0.5	no	0.5
RASL10B	T70M	70	110		Missense_Mutation						no	no	D	P	N	D	L	T	D	T	0.5	no	0.5
RASL10B	T77N	77	128		Missense_Mutation						no	no	T	B	N	N	N	T	T	T	0	no	0
RASL10B	V143L	143	251		Missense_Mutation						no	no	T	B	D	D	N	T	T	T	0.25	no	0.25
RASL10B	V21M	21	24		Missense_Mutation						no	no	D	D	D	D	M	T	D	D	0.75	yes	0.75
RASL10B	V52M	52	91		Missense_Mutation						no	no	T	P	D	D	L	T	T	T	0.375	no	0.375
RASL10B	W74*	74	114		Nonsense_Mutation						no	no	T	.	D	A	.	.	.	.	0.25	no	0.25
RASL11A	A154T	154	215		Missense_Mutation						no	no	T	P	D	D	N	T	T	T	0.375	no	0.375
RASL11A	D81N	81	98		Missense_Mutation						no	no	D	D	D	D	H	D	D	D	1	yes	1
RASL11A	E180K	180	287		Missense_Mutation						no	no	T	D	D	D	M	T	D	D	0.625	yes	0.625
RASL11A	E183K	183	290		Missense_Mutation	rs200613411					no	no	T	B	D	D	L	T	T	T	0.25	no	0.25
RASL11A	E195*	195	302		Nonsense_Mutation						no	no	D	.	D	D	.	.	.	.	0.375	no	0.375
RASL11A	E57K	57	50		Missense_Mutation						no	no	D	D	N	D	L	T	D	T	0.5	no	0.5
RASL11A	G162S	162	250		Missense_Mutation						no	no	D	D	D	D	H	T	D	D	0.875	yes	0.875
RASL11A	G36V	36	16	yes	Missense_Mutation						no	no	D	B	N	D	M	T	T	T	0.25	no	0.25
RASL11A	G61D	61	54		Missense_Mutation						no	no	T	D	N	D	L	D	D	D	0.625	yes	0.625
RASL11A	G85A	85	102	yes	Missense_Mutation						no	no	T	B	D	N	N	T	T	T	0.125	no	0.125
RASL11A	H135P	135	174		Missense_Mutation						no	no	D	D	D	D	M	T	T	D	0.625	yes	0.625
RASL11A	I143T	143	200		Missense_Mutation						no	no	D	B	N	D	M	D	D	D	0.625	yes	0.625
RASL11A	L152F	152	209		Missense_Mutation						no	no	D	D	D	D	M	T	D	D	0.75	yes	0.75
RASL11A	N181K	181	288		Missense_Mutation						no	no	T	P	D	D	L	T	T	D	0.5	no	0.5
RASL11A	Q129*	129	162		Nonsense_Mutation						no	no	T	.	D	D	.	.	.	.	0.25	no	0.25
RASL11A	Q156L	156	224		Missense_Mutation						no	no	D	D	D	D	M	T	D	D	0.75	yes	0.75
RASL11A	R155W	155	217		Missense_Mutation						no	no	D	D	D	D	M	T	D	D	0.75	yes	0.75
RASL11A	V68F	68	66		Missense_Mutation						no	no	T	B	D	D	M	T	T	D	0.375	no	0.375
RASL11A	V86I	86	112		Missense_Mutation						no	no	T	B	N	N	L	T	T	T	0	no	0
RASL11A	Y182C	182	289		Missense_Mutation						no	no	T	B	D	D	L	T	T	T	0.25	no	0.25
RASL11B	A113V	113	138		Missense_Mutation						no	no	D	D	D	D	L	T	D	D	0.75	yes	0.75
RASL11B	A41T	41	15		Missense_Mutation						no	no	T	P	D	D	L	T	T	T	0.375	no	0.375
RASL11B	C198G	198	300		Missense_Mutation						no	no	D	D	D	D	M	T	D	D	0.75	yes	0.75
RASL11B	F178L	178	277		Missense_Mutation						no	no	D	D	D	D	M	D	D	D	0.875	yes	0.875
RASL11B	L128H	128	155		Missense_Mutation						no	no	T	D	D	D	N	T	T	T	0.375	no	0.375
RASL11B	Q161E	161	224		Missense_Mutation						no	no	T	B	D	D	N	T	T	T	0.25	no	0.25
RASL11B	Q73fs	73	65		Frame_Shift_Del						no	no	D	D	D	D	D	D	D	D	1	yes	1
RASL11B	Q73Kfs*4	73	65		Frame_Shift_Del						no	no	D	D	D	D	D	D	D	D	1	yes	1
RASL11B	Q86E	86	97		Missense_Mutation						no	no	D	D	D	D	L	T	D	D	0.75	yes	0.75
RASL11B	S177*	177	276		Nonsense_Mutation						no	no	T	.	N	D	.	.	.	.	0.125	no	0.125
RASL11B	V190A	190	292		Missense_Mutation						no	no	D	D	D	D	M	D	D	D	0.875	yes	0.875
RASL12	D50G	50	50		Missense_Mutation						no	no	D	D	D	D	M	T	D	D	0.75	yes	0.75
RASL12	D50N	50	50		Missense_Mutation						no	no	D	D	D	D	M	T	D	D	0.75	yes	0.75
RASL12	D50Y	50	50		Missense_Mutation						no	no	D	D	D	D	M	T	D	D	0.75	yes	0.75
RASL12	D55N	55	60		Missense_Mutation						no	no	D	D	D	D	M	D	D	D	0.875	yes	0.875
RASL12	D64N	64	87		Missense_Mutation						no	no	T	T	T	T	T	T	T	T	0	no	0
RASL12	E178K	178	298		Missense_Mutation						no	no	D	D	D	D	L	T	T	T	0.5	no	0.5
RASL12	E61L	61	66		Missense_Mutation						no	no	T	T	T	T	T	T	T	T	0	no	0
RASL12	F45Y	45	34		Missense_Mutation						no	no	T	D	D	D	M	D	D	D	0.75	yes	0.75
RASL12	G149S	149	250		Missense_Mutation	rs200005002					no	no	D	D	D	D	H	T	D	D	0.875	yes	0.875
RASL12	P51fs	51	51		Frame_Shift_Ins						no	no	D	D	D	D	D	D	D	D	1	yes	1
RASL12	R103H	103	148		Missense_Mutation						no	no	D	D	N	D	M	T	D	D	0.625	yes	0.625
RASL12	R185W	185	305		Missense_Mutation						no	no	D	P	D	D	M	T	D	D	0.75	yes	0.75
RASL12	V100I	100	145		Missense_Mutation	rs369491615					no	no	T	B	N	N	N	T	T	T	0	no	0
REM1	A197T	197	206		Missense_Mutation						no	no	T	B	N	D	N	T	T	T	0.125	no	0.125
REM1	A214T	214	256		Missense_Mutation						no	no	D	D	D	D	H	D	D	D	1	yes	1
REM1	D127H	127	91		Missense_Mutation						no	no	D	D	D	D	N	T	D	T	0.625	yes	0.625
REM1	D142N	142	120		Missense_Mutation						no	no	.	B	N	D	M	T	T	T	0.125	no	0.125
REM1	D186Y	186	195		Missense_Mutation						no	no	D	P	D	D	M	T	D	T	0.625	yes	0.625
REM1	D198Y	198	207		Missense_Mutation						no	no	D	D	D	D	H	D	D	D	1	yes	1
REM1	E137K	137	101		Missense_Mutation	rs368210574					no	no	D	P	D	D	M	T	D	T	0.625	yes	0.625
REM1	E204K	204	224		Missense_Mutation						no	no	T	D	D	D	M	T	D	D	0.625	yes	0.625
REM1	E208V	208	248		Missense_Mutation						no	no	D	D	D	D	M	T	D	D	0.75	yes	0.75
REM1	E234Q	234	294		Missense_Mutation	rs61759895					no	no	D	D	D	D	M	D	D	D	0.875	yes	0.875
REM1	E237K	237	297		Missense_Mutation						no	no	D	D	N	D	L	T	D	D	0.625	yes	0.625
REM1	H109R	109	43		Missense_Mutation						no	no	T	B	N	D	L	T	T	T	0.125	no	0.125
REM1	H183Q	183	174		Missense_Mutation						no	no	D	B	D	N	N	T	T	T	0.25	no	0.25
REM1	H187R	187	196		Missense_Mutation						no	no	D	B	D	D	N	T	T	T	0.375	no	0.375
REM1	I177M	177	162		Missense_Mutation	rs200881175					no	no	D	D	D	D	M	T	T	T	0.5	no	0.5
REM1	L151fs	151	133		Frame_Shift_Ins						no	no	D	D	D	D	D	D	D	D	1	yes	1
REM1	L199*	199	208		Nonsense_Mutation						no	no	T	.	D	D	.	.	.	.	0.25	no	0.25
REM1	P89S	89	16	yes	Missense_Mutation						no	no	T	B	D	D	N	T	T	T	0.25	no	0.25
REM1	Q152fs	152	134	yes	Frame_Shift_Del						no	no	D	D	D	D	D	D	D	D	1	yes	1
REM1	Q229*	229	289		Nonsense_Mutation	rs554569765					no	no	T	.	D	D	.	.	.	.	0.25	no	0.25
REM1	R180W	180	166		Missense_Mutation						no	no	D	D	D	D	M	T	D	D	0.75	yes	0.75
REM1	R181H	181	167		Missense_Mutation						no	no	D	D	D	D	M	T	D	D	0.75	yes	0.75
REM1	R201H	201	210		Missense_Mutation	rs199660041					no	no	D	D	D	D	L	T	D	D	0.75	yes	0.75
REM1	R203*	203	217		Nonsense_Mutation						no	no	T	.	D	D	.	.	.	.	0.25	no	0.25
REM1	R244H	244	304		Missense_Mutation						no	no	D	D	D	D	M	T	D	D	0.75	yes	0.75
REM1	R82P	82	9		Missense_Mutation						no	no	D	D	D	D	M	T	D	D	0.75	yes	0.75
REM1	S144C	144	122		Missense_Mutation						no	no	T	B	N	D	M	T	T	T	0.125	no	0.125
REM1	S146R	146	128		Missense_Mutation						no	no	T	B	N	D	N	T	T	T	0.125	no	0.125
REM1	S149*	149	131		Nonsense_Mutation						no	no	T	.	N	A	.	.	.	.	0.125	no	0.125
REM1	S162F	162	144		Missense_Mutation						no	no	D	D	D	D	H	D	D	D	1	yes	1
REM1	T128N	128	92		Missense_Mutation						no	no	D	P	D	D	M	T	D	D	0.75	yes	0.75
REM1	V160I	160	142		Missense_Mutation	rs200582719					no	no	D	D	D	D	M	D	D	D	0.875	yes	0.875
REM1	V216M	216	258		Missense_Mutation						no	no	T	P	D	D	L	T	T	T	0.375	no	0.375
REM1	W136C	136	100		Missense_Mutation						no	no	D	D	D	D	M	T	D	D	0.75	yes	0.75
REM2	A215T	215	167		Missense_Mutation						no	no	D	P	D	D	N	T	T	T	0.5	no	0.5
REM2	E144K	144	43		Missense_Mutation	rs200710673					no	no	D	P	N	D	L	T	T	T	0.375	no	0.375
REM2	G188fs	188	136		Frame_Shift_Del						no	no	D	D	D	D	D	D	D	D	1	yes	1
REM2	H143D	143	41		Missense_Mutation						no	no	D	D	D	D	N	T	T	T	0.5	no	0.5
REM2	K205E	205	155		Missense_Mutation						no	no	T	B	D	N	N	T	T	T	0.125	no	0.125
REM2	N147H	147	52		Missense_Mutation						no	no	T	B	D	N	L	T	T	T	0.125	no	0.125
REM2	P145Q	145	50		Missense_Mutation						no	no	T	P	N	N	L	T	T	T	0.125	no	0.125
REM2	R155C	155	65		Missense_Mutation						no	no	D	B	N	D	N	T	T	T	0.25	no	0.1875
REM2	R155W	155	65		Missense_Mutation						no	no	D	B	.	N	.	T	T	T	0.125	no	0.1875
REM2	R212W	212	163		Missense_Mutation						no	no	D	B	N	N	L	T	T	T	0.125	no	0.125
REM2	R235H	235	210		Missense_Mutation						no	no	D	D	D	D	N	T	D	D	0.75	yes	0.75
REM2	T209A	209	160		Missense_Mutation						no	no	D	D	D	N	N	T	T	T	0.375	no	0.375
REM2	V167fs	167	96		Frame_Shift_Del						no	no	D	D	D	D	D	D	D	D	1	yes	1
RERG	A149D	149	282	yes	Missense_Mutation						no	no	D	D	D	D	H	D	D	D	1	yes	1
RERG	D50N	50	87		Missense_Mutation						no	no	D	P	D	D	L	T	T	T	0.5	no	0.5
RERG	E131K	131	248		Missense_Mutation						no	no	T	P	D	D	L	T	T	T	0.375	no	0.375
RERG	E139*	139	258		Nonsense_Mutation						no	no	T	.	D	D	.	.	.	.	0.25	no	0.25
RERG	E153*	153	289		Nonsense_Mutation						no	no	T	.	D	D	.	.	.	.	0.25	no	0.3125
RERG	E153A	153	289		Missense_Mutation						no	no	D	B	D	D	N	T	T	T	0.375	no	0.3125
RERG	E158D	158	294		Missense_Mutation						no	no	T	B	D	D	N	D	T	T	0.375	no	0.375
RERG	E57D	57	95		Missense_Mutation						no	no	T	B	D	D	L	T	T	T	0.25	no	0.25
RERG	E65K	65	112		Missense_Mutation						no	no	D	D	D	D	M	D	D	D	0.875	yes	0.875
RERG	E71D	71	130		Missense_Mutation						no	no	T	B	D	D	N	T	T	T	0.25	no	0.4375
RERG	E71K	71	130		Missense_Mutation						no	no	D	D	D	D	N	T	D	T	0.625	yes	0.4375
RERG	E78fs	78	137		Frame_Shift_Ins						no	no	D	D	D	D	D	D	D	D	1	yes	0.6875
RERG	E78K	78	137		Missense_Mutation						no	no	D	B	D	D	N	T	T	T	0.375	no	0.6875
RERG	F26L	26	27		Missense_Mutation						no	no	T	D	D	D	L	D	T	D	0.625	yes	0.625
RERG	G117A	117	203		Missense_Mutation						no	no	T	D	D	D	L	D	D	D	0.75	yes	0.8125
RERG	G117E	117	203		Missense_Mutation	rs375905826					no	no	D	D	D	D	M	D	D	D	0.875	yes	0.8125
RERG	G154R	154	290		Missense_Mutation						no	no	T	P	D	D	N	D	T	T	0.5	no	0.5
RERG	G72E	72	131		Missense_Mutation						no	no	T	B	D	D	N	T	T	T	0.25	no	0.625
RERG	G72fs	72	131		Frame_Shift_Ins						no	no	D	D	D	D	D	D	D	D	1	yes	0.625
RERG	G90E	90	149		Missense_Mutation						no	no	T	B	D	D	N	T	T	T	0.25	no	0.25
RERG	L122F	122	208		Missense_Mutation						no	no	D	D	D	D	H	D	D	D	1	yes	1
RERG	L98R	98	160		Missense_Mutation						no	no	D	D	D	D	M	T	D	D	0.75	yes	0.75
RERG	N100S	100	162		Missense_Mutation						no	no	D	B	D	D	N	T	T	T	0.375	no	0.375
RERG	P108L	108	193		Missense_Mutation						no	no	T	B	D	D	L	T	T	T	0.25	no	0.25
RERG	R14I	14	15		Missense_Mutation						no	no	D	B	D	D	N	T	T	T	0.375	no	0.375
RERG	R165*	165	301		Nonsense_Mutation						no	no	T	.	D	D	.	.	.	.	0.25	no	0.25
RERG	R70K	70	129		Missense_Mutation						no	no	D	B	N	D	L	T	T	T	0.25	no	0.25
RERG	R75Q	75	134	yes	Missense_Mutation						no	no	D	D	D	D	L	T	D	D	0.75	yes	0.75
RERG	T130A	130	247		Missense_Mutation						no	no	T	B	D	D	N	T	T	T	0.25	no	0.25
RERG	V116I	116	202		Missense_Mutation						no	no	D	P	D	D	L	D	D	D	0.875	yes	0.875
RERG	V17M	17	18		Missense_Mutation						no	no	D	D	D	D	H	D	D	D	1	yes	1
RERG	V83L	83	142		Missense_Mutation						no	no	D	D	D	D	M	T	D	D	0.75	yes	0.75
RERGL	A142S	142	256		Missense_Mutation						no	no	T	D	D	D	M	D	D	D	0.75	yes	0.75
RERGL	A19T	19	22		Missense_Mutation						no	no	.	P	N	N	M	T	T	T	0.125	no	0.125
RERGL	A34V	34	50		Missense_Mutation						no	no	D	P	D	D	L	T	T	T	0.5	no	0.5
RERGL	E136K	136	248		Missense_Mutation						no	no	D	B	D	D	M	T	T	T	0.375	no	0.375
RERGL	E137A	137	249		Missense_Mutation						no	no	D	D	D	D	M	T	D	D	0.75	yes	0.75
RERGL	E162K	162	293		Missense_Mutation						no	no	T	B	N	D	L	T	T	T	0.125	no	0.125
RERGL	E55Q	55	95		Missense_Mutation						no	no	D	D	D	D	L	T	D	T	0.625	yes	0.625
RERGL	G31E	31	36		Missense_Mutation						no	no	T	D	N	D	L	T	T	T	0.25	no	0.25
RERGL	G79W	79	138		Missense_Mutation						no	no	D	D	D	D	H	D	D	D	1	yes	1
RERGL	H129Y	129	210		Missense_Mutation						no	no	T	D	D	D	M	T	D	D	0.625	yes	0.625
RERGL	I169M	169	300		Missense_Mutation						no	no	D	D	N	D	M	T	D	D	0.625	yes	0.625
RERGL	I172T	172	303		Missense_Mutation						no	no	D	B	N	D	M	D	T	D	0.5	no	0.5
RERGL	I86S	86	145		Missense_Mutation						no	no	D	D	D	D	M	D	D	D	0.875	yes	0.875
RERGL	L127I	127	208		Missense_Mutation						no	no	D	D	D	D	M	D	D	D	0.875	yes	0.875
RERGL	L141M	141	255		Missense_Mutation						no	no	T	D	D	D	M	T	D	D	0.625	yes	0.625
RERGL	L70I	70	129		Missense_Mutation						no	no	T	D	N	D	L	T	T	T	0.25	no	0.25
RERGL	N123K	123	204		Missense_Mutation						no	no	D	D	D	D	H	D	D	D	1	yes	1
RERGL	N145Y	145	259		Missense_Mutation						no	no	T	B	N	D	N	T	T	T	0.125	no	0.125
RERGL	P105fs	105	168		Frame_Shift_Ins						no	no	D	D	D	D	D	D	D	D	1	yes	1
RERGL	Q106R	106	169		Missense_Mutation						no	no	T	B	D	D	N	T	T	T	0.25	no	0.25
RERGL	Q62*	62	102	yes	Nonsense_Mutation						no	no	T	.	D	N	.	.	.	.	0.125	no	0.125
RERGL	R103Q	103	166		Missense_Mutation	rs61757396					no	no	T	P	D	D	L	T	T	T	0.375	no	0.375
RERGL	R125Q	125	206		Missense_Mutation	rs369374785					no	no	T	B	N	D	N	T	T	T	0.125	no	0.125
RERGL	R131Q	131	217		Missense_Mutation						no	no	D	D	D	D	H	T	D	D	0.875	yes	0.875
RERGL	R49K	49	88		Missense_Mutation						no	no	T	B	N	N	N	T	T	T	0	no	0
RERGL	S108N	108	171		Missense_Mutation	rs563526809					no	no	T	B	D	D	N	T	T	T	0.25	no	0.25
RERGL	S13F	13	16	yes	Missense_Mutation						no	no	D	P	N	N	L	T	T	T	0.25	no	0.25
RERGL	S158F	158	289		Missense_Mutation						no	no	T	B	N	D	L	T	T	T	0.125	no	0.125
RERGL	S69F	69	128		Missense_Mutation						no	no	D	P	N	D	L	T	T	T	0.375	no	0.375
RERGL	T107S	107	170		Missense_Mutation						no	no	T	B	N	N	N	T	T	T	0	no	0
RERGL	V16A	16	19		Missense_Mutation						no	no	T	B	N	N	N	T	T	T	0	no	0
RERGL	W76*	76	135		Nonsense_Mutation						no	no	T	.	D	D	.	.	.	.	0.25	no	0.25
RERGL	Y33N	33	43		Missense_Mutation						no	no	D	D	D	D	M	T	D	D	0.75	yes	0.75
RHEB	A167S	167	303		Missense_Mutation						no	no	D	B	D	D	N	T	T	T	0.375	no	0.375
RHEB	D60H	60	98		Missense_Mutation						no	no	D	D	D	D	H	D	D	D	1	yes	1
RHEB	E168G	168	304		Missense_Mutation						no	no	D	D	D	D	L	T	T	T	0.5	no	0.5
RHEB	E40K	40	54		Missense_Mutation						no	no	D	D	D	D	M	T	D	D	0.75	yes	0.75
RHEB	E66*	66	113		Nonsense_Mutation						no	no	D	.	D	D	.	.	.	.	0.375	no	0.375
RHEB	G13N	13	14		Missense_Mutation						no	no	T	T	T	T	T	T	T	T	0	no	0
RHEB	G29S	29	32		Missense_Mutation						no	no	D	D	D	D	L	T	D	D	0.75	yes	0.75
RHEB	G63W	63	101		Missense_Mutation						no	no	D	D	D	D	H	D	D	D	1	yes	1
RHEB	L137F	137	255		Missense_Mutation						no	no	D	D	D	D	L	T	T	T	0.5	no	0.5
RHEB	L58R	58	96		Missense_Mutation						no	no	D	D	D	D	M	T	D	D	0.75	yes	0.75
RHEB	Q25R	25	26		Missense_Mutation						no	no	T	D	D	D	N	T	T	T	0.375	no	0.375
RHEB	Q72E	72	130		Missense_Mutation						no	no	T	B	D	D	N	T	T	T	0.25	no	0.25
RHEB	S21L	21	22		Missense_Mutation						no	no	D	D	D	D	H	D	D	D	1	yes	1
RHEB	S68P	68	122		Missense_Mutation						no	no	D	D	D	D	L	T	D	D	0.75	yes	0.75
RHEB	T23K	23	24		Missense_Mutation						no	no	D	D	D	D	M	T	D	D	0.75	yes	0.625
RHEB	T23M	23	24		Missense_Mutation						no	no	D	P	D	D	L	T	T	T	0.5	no	0.625
RHEB	T42N	42	61		Missense_Mutation						no	no	D	D	D	D	L	T	D	D	0.75	yes	0.75
RHEB	V49E	49	76		Missense_Mutation						no	no	D	D	D	D	M	T	D	D	0.75	yes	0.75
RHEB	Y35C	35	43	yes	Missense_Mutation						no	no	D	D	D	D	M	D	D	D	0.875	yes	0.75
RHEB	Y35del	35	43	yes	In_Frame_Del						no	no	T	T	T	T	T	T	T	T	0	no	0.75
RHEB	Y35H	35	43	yes	Missense_Mutation						no	no	D	D	D	D	M	T	D	D	0.75	yes	0.75
RHEB	Y35N	35	43	yes	Missense_Mutation						no	no	D	D	D	D	M	T	D	D	0.75	yes	0.75
RHEBL1	A62T	62	100		Missense_Mutation						no	no	D	D	D	D	M	D	D	D	0.875	yes	0.875
RHEBL1	E152Q	152	288		Missense_Mutation						no	no	T	B	N	N	L	T	T	T	0	no	0
RHEBL1	H57Y	57	95		Missense_Mutation						no	no	D	D	D	D	L	T	T	T	0.5	no	0.5
RHEBL1	H79R	79	137		Missense_Mutation						no	no	T	D	D	D	M	T	D	D	0.625	yes	0.625
RHEBL1	K45E	45	64		Missense_Mutation						no	no	D	D	D	D	M	T	D	D	0.75	yes	0.75
RHEBL1	L12R	12	13		Missense_Mutation						no	no	D	D	N	D	M	T	D	D	0.625	yes	0.625
RHEBL1	L22F	22	23		Missense_Mutation						no	no	D	D	D	D	M	T	D	D	0.75	yes	0.75
RHEBL1	R111Q	111	196		Missense_Mutation	rs148047837					no	no	.	B	N	N	N	T	T	T	0	no	0
RHEBL1	S44I	44	63		Missense_Mutation						no	no	T	D	D	D	L	T	T	D	0.5	no	0.5
RHEBL1	V117L	117	202		Missense_Mutation						no	no	D	D	D	D	M	T	D	D	0.75	yes	0.75
RHEBL1	Y35H	35	43	yes	Missense_Mutation						no	no	D	D	D	D	M	T	D	D	0.75	yes	0.75
RHEBL1	Y43*	43	62		Nonsense_Mutation						no	no	T	.	D	A	.	.	.	.	0.25	no	0.25
RHEBL1	Y67C	67	114		Missense_Mutation						no	no	D	D	D	D	H	D	D	D	1	yes	1
RHOA	A148T	148	256		Missense_Mutation						no	no	D	B	D	D	M	D	D	D	0.75	yes	0.75
RHOA	A161V	161	282	yes	Missense_Mutation	rs11552757					no	no	D	B	D	D	M	D	D	D	0.75	yes	0.75
[truncated: 496 more rows]

## Sheet: Table S6
Association between LowMACA and dbNSFP (Figure S1B)
		Median_Percentage_of_damaging_functional_impact_per_Position
		0/8	1/8	2/8	3/8	4/8	5/8	6/8	7/8	8/8
		0	0.125	0.25	0.375	0.5	0.625	0.75	0.875	1
LowMACA_Selection	notPredicted	217	109	306	323	194	130	359	215	249
	Predicted	8	5	11	11	10	12	40	30	23
#Disease Associated snps are the union of Humsavar and Clinvar
LowMACA VS Disease Associated snps	Fisher Test Result
p-value	5.29921e-27				Disease Associated Mutations
alternative hypothesis:	TRUE odds ratio is not equal to 1				no	yes
Confidence Interval	18.30054 - 84.98813		LowMACA	Not Predicted	2257	11
Odds Ratio	38.1734			Predicted	172	32
Accuracy	0.156863
Recall	0.744186
F1-Score	0.259109
dbNSFP VS Disease Associated snps	Fisher Test Result
p-value	3.562e-05				Disease Associated Mutations
alternative hypothesis:	TRUE odds ratio is not equal to 1				no	yes
Confidence Interval	1.984776 - 10.116424		dbNSFP	Tolerated	1286	9
Odds Ratio	4.25041			Damaging	1143	34
Accuracy	0.028887
Recall	0.790698
F1-Score	0.0557377
#Cancer Associated snps are the union of CiViC and DoCM
LowMACA VS Cancer Associated snps	Fisher Test Result
p-value	1.35732e-22				Cancer Associated Mutations
alternative hypothesis:	TRUE odds ratio is not equal to 1				no	yes
Confidence Interval	41.14501 - 9985.34485		LowMACA	notPredicted	2267	1
Odds Ratio	260.148			Predicted	183	21
Accuracy	0.102941
Recall	0.954545
F1-Score	0.185841
dbNSFP VS Cancer Associated snps	Fisher Test Result
p-value	0.001888				Cancer Associated Mutations
alternative hypothesis:	TRUE odds ratio is not equal to 1				no	yes
Confidence Interval	1.643751 - 20.401148		dbNSFP	Tolerated	1291	4
Odds Ratio	5.01251			Damaging	1159	18
Accuracy	0.0152931
Recall	0.818182
F1-Score	0.030025

## Sheet: Legend
Column Name	Type	Explanation
Gene_Symbol	Annotation	Official Gene Symbol of all the 130 genes belonging to the RAS family (PF00071)
Amino_acid_change	Annotation	Change in amino acid in HGVS format
Position	Annotation	Position of the amino acid change relative to the canonical protein
Multiple_Aln_pos	Annotation	Position in the Multiple Alignment of PF00071
LowMACA_Predicted	LowMACA Prediction	Yes if one the two LowMACA predictions is Yes, No otherwise
Variant_Type	Annotation	Type of variant accoriding to MAF (Mutation Annotation Format) specification
avsnp142	Annotation	dbSNP 142 annotation
clinvar_20140929	Disease Annotation	Clinvar database annotation (NCBI)
Humsavar	Disease Annotation	Humsavar database annotation (UNIPROT)
CiViC	Disease Annotation	Clinical Interpretation of Variants in Cancer (Washington University)
DoCM	Disease Annotation	Database of Curated Mutation (Washington University)
Disease_Associated	Disease Annotation	Clinvar or Humsavar
Cancer_Associated	Disease Annotation	Civic or DoCM
SIFT	Functional Prediction Tools	D: Deleterious (sift<=0.05); T: tolerated (sift>0.05)
Polyphen2_HDIV	Functional Prediction Tools	D: Probably damaging (>=0.957), P: possibly damaging (0.453<=pp2_hdiv<=0.956); B: benign (pp2_hdiv<=0.452)
LRT	Functional Prediction Tools	D: Deleterious; N: Neutral; U: Unknown
MutationTaster	Functional Prediction Tools	A" ("disease_causing_automatic"); "D" ("disease_causing"); "N" ("polymorphism"); "P" ("polymorphism_automatic")
MutationAssessor	Functional Prediction Tools	H: high; M: medium; L: low; N: neutral. H/M means functional and L/N means non-functional
FATHMM	Functional Prediction Tools	D: Deleterious; T: Tolerated
RadialSVM	Functional Prediction Tools	D: Deleterious; T: Tolerated
LR	Functional Prediction Tools	D: Deleterious; T: Tolerated
Percentage_of_damaging_functional_impact	Functional Prediction Tools Summary	Number of tools predicting the mutation as Damaging or Possibly damaging over the 8 tools
Percentage_of_damaging_functional_impact_over_50%	Functional Prediction Tools Summary	Yes if the majority of the 8 tools predict the mutation as damaging, No otherwise
Median_Percentage_of_damaging_functional_impact_per_Position	Functional Prediction Tools Summary	Median value of Percentage_of_damaging_functional_impact by Position
