# Supplementary material for: LowMACA: exploiting protein family analysis for the identification of rare driver mutations in cancer
Source: BMC Bioinformatics. 2016 Feb 9;17:80. doi: 10.1186/s12859-016-0935-7 (PMC4748640; doi:10.1186/s12859-016-0935-7)
Supplement: Additional file 3: — It contains detailed results of our analyses in Table S1-S4. (XLS 265 kb) [file 12859_2016_935_MOESM3_ESM.xls]

## Sheet: Table S1
#Driver genes according to Tamborero et al., Scientific Reports 2014 and included Pfam
Gene Symbol	Entrez	UNIPROT	Entry	Rank	Included Pfam	Connection HCD to CDG via Pfam
AARS2	57505	SYAM_HUMAN	Q5JTZ9	HCD	PF01411|PF07973	x
ABCB1	5243	MDR1_HUMAN	P08183	HCD	PF00005|PF00664
ABL1	25	ABL1_HUMAN	P00519	HCD	PF00017|PF00018|PF07714|PF08919	x
ACVR1B	91	ACV1B_HUMAN	P36896	HCD	PF00069|PF01064|PF08515	x
ADAM10	102	ADA10_HUMAN	O14672	HCD	PF00200|PF01562|PF13574
ADCY1	107	ADCY1_HUMAN	Q08828	HCD	PF00211
ADORA2A	135	AA2AR_HUMAN	P29274	HCD	PF00001
AHNAK2	113146	AHNK2_HUMAN	Q8IVF2	HCD
AJUBA	84962	AJUBA_HUMAN	Q96IF1	HCD	PF00412	x
AK9	221264	KAD9_HUMAN	Q5TCS8	HCD	PF00406|PF04945
AKAP9	10142	A0A0A0MRE9_HUMAN	A0A0A0MRE9	HCD
AKR1B1	231	ALDR_HUMAN	P15121	HCD	PF00248
AKT1	207	AKT1_HUMAN	P31749	HCD	PF00069|PF00169|PF00433	x
AMPH	273	AMPH_HUMAN	P49418	HCD	PF03114|PF14604
ANAPC1	64682	APC1_HUMAN	Q9H1A4	HCD	PF12859
ANKRD12	23253	ANR12_HUMAN	Q6UB98	HCD	PF00023|PF12796	x
APAF1	317	APAF_HUMAN	O14727	HCD	PF00400|PF00619|PF00931	x
APC	324	APC_HUMAN	P25054	HCD	PF00514|PF05923|PF05924|PF05937|PF05956|PF05972|PF11414
ARHGAP32	9743	RHG32_HUMAN	A7KAX9	HCD	PF00620|PF00787|PF14604	x
ARHGAP35	2909	RHG35_HUMAN	Q9NRY4	HCD	PF00071|PF00620|PF01846
ARHGEF6	9459	ARHG6_HUMAN	Q15052	HCD	PF00169|PF00307|PF00621|PF14604	x
ARID1A	8289	ARI1A_HUMAN	O14497	HCD	PF01388|PF12031
ARID2	196528	ARID2_HUMAN	Q68CP9	HCD	PF01388|PF02257
ARID5B	84159	ARI5B_HUMAN	Q14865	HCD	PF01388
ASPM	259266	ASPM_HUMAN	Q8IZT6	HCD	PF00612|PF11971	x
ASXL1	171023	ASXL1_HUMAN	Q8IXJ9	HCD	PF05066|PF13919|PF13922
ATG13	9776	ATG13_HUMAN	O75143	HCD	PF10033
ATM	472	ATM_HUMAN	Q13315	HCD	PF00454|PF02259|PF02260|PF11640
ATR	545	ATR_HUMAN	Q13535	HCD	PF00454|PF02259|PF02260|PF08064
ATRX	546	ATRX_HUMAN	P46100	HCD	PF00176|PF00271	x
AXIN2	8313	AXIN2_HUMAN	Q9Y2T1	HCD	PF00615|PF00778|PF08833
B2M	567	B2MG_HUMAN	P61769	HCD	PF07654
BAP1	8314	BAP1_HUMAN	Q92560	HCD	PF01088
BARD1	580	BARD1_HUMAN	Q99728	HCD	PF00023|PF00533|PF14835
BCLAF1	9774	BCLF1_HUMAN	Q9NYF8	HCD	PF15440
BCOR	54880	BCOR_HUMAN	Q6W2J9	HCD	PF12796	x
BLM	641	BLM_HUMAN	P54132	HCD	PF00270|PF00271|PF00570|PF08072|PF09382	x
BRAF	673	BRAF_HUMAN	P15056	HCD	PF00130|PF02196|PF07714	x
BRCA1	672	BRCA1_HUMAN	P38398	HCD	PF00097|PF00533|PF04873|PF12820	x
BRCA2	675	BRCA2_HUMAN	P51587	HCD	PF00634|PF09103|PF09104|PF09121|PF09169
BUB1B	701	BUB1B_HUMAN	O60566	HCD	PF00069|PF08311	x
CAD	790	PYR1_HUMAN	P27708	HCD	PF00117|PF00185|PF00289|PF00988|PF02142|PF02729|PF02786|PF02787|PF13147
CARM1	10498	CARM1_HUMAN	Q86X55	HCD	PF05185|PF11531
CASP8	841	CASP8_HUMAN	Q14790	HCD	PF00656|PF01335
CAST	831	ICAL_HUMAN	P20810	HCD	PF00748
CBFB	865	PEBB_HUMAN	Q13951	HCD	PF02312
CCAR1	55749	CCAR1_HUMAN	Q8IX12	HCD	PF02037|PF14443|PF14444
CCND1	595	CCND1_HUMAN	P24385	HCD	PF00134|PF02984
CDC73	79577	CDC73_HUMAN	Q6P1J9	HCD	PF05179
CDK12	51755	CDK12_HUMAN	Q9NYV4	HCD	PF00069	x
CDKN1A	1026	CDN1A_HUMAN	P38936	HCD	PF02234
CDKN1B	1027	CDN1B_HUMAN	P46527	HCD	PF02234
CDKN2A	1029	CD2A1_HUMAN	P42771	HCD	PF00023
CDKN2C	1031	CDN2C_HUMAN	P42773	HCD	PF00023
CEBPA	1050	CEBPA_HUMAN	P49715	HCD	PF07716
CFH	3075	CFAH_HUMAN	P08603	HCD	PF00084
CHD4	1108	CHD4_HUMAN	Q14839	HCD	PF00176|PF00271|PF00385|PF00628|PF06461|PF06465|PF08073|PF08074	x
CHD8	57680	CHD8_HUMAN	Q9HCK8	HCD	PF00176|PF00271|PF00385|PF07533	x
CHEK2	11200	CHK2_HUMAN	O96017	HCD	PF00069|PF00498	x
CIC	23152	CIC_HUMAN	Q96RK0	HCD	PF00505	x
CLIP1	6249	CLIP1_HUMAN	P30622	HCD	PF01302
CLTC	1213	CLH1_HUMAN	Q00610	HCD	PF00637|PF01394|PF09268|PF13838
CLTCL1	8218	CLH2_HUMAN	P53675	HCD	PF00637|PF01394|PF09268|PF13838
COL18A1	80781	COIA1_HUMAN	P39060	HCD	PF01391|PF01392|PF06121|PF06482|PF13385	x
CREB1	1385	CREB1_HUMAN	P16220	HCD	PF00170|PF02173	x
CRTC1	23373	CRTC1_HUMAN	Q6UUV9	HCD	PF12884|PF12885|PF12886
CRTC3	64784	CRTC3_HUMAN	Q6UUV7	HCD	PF12884|PF12885|PF12886
CSDE1	7812	CSDE1_HUMAN	O75534	HCD	PF00313|PF12901
CTCF	10664	CTCF_HUMAN	P49711	HCD	PF00096|PF13465|PF13894	x
CTNNB1	1499	CTNB1_HUMAN	P35222	HCD	PF00514
CTNND1	1500	CTND1_HUMAN	O60716	HCD	PF00514
CTTN	2017	SRC8_HUMAN	Q14247	HCD	PF02218|PF14604
CUL1	8454	CUL1_HUMAN	Q13616	HCD	PF00888|PF10557	x
CYLD	1540	CYLD_HUMAN	Q9NQC7	HCD	PF00443|PF01302	x
DDX5	1655	DDX5_HUMAN	P17844	HCD	PF00270|PF00271|PF08061	x
DHX9	1660	DHX9_HUMAN	Q08211	HCD	PF00035|PF00270|PF00271|PF04408|PF07717	x
DICER1	23405	DICER_HUMAN	Q9UPY3	HCD	PF00270|PF00271|PF00636|PF02170|PF03368	x
DMD	1756	DMD_HUMAN	P11532	HCD	PF00307|PF00397|PF00435|PF00569|PF09068|PF09069	x
DNMT3A	1788	DNM3A_HUMAN	Q9Y6K1	HCD	PF00145|PF00855	x
DOCK2	1794	DOCK2_HUMAN	Q92608	HCD	PF06920|PF07653|PF14429	x
EEF1A1	1915	EF1A1_HUMAN	P68104	HCD	PF00009|PF03143|PF03144
EGFR	1956	EGFR_HUMAN	P00533	HCD	PF00757|PF01030|PF07714|PF14843	x
EIF4A2	1974	IF4A2_HUMAN	Q14240	HCD	PF00270|PF00271	x
ELF3	1999	ELF3_HUMAN	P78545	HCD	PF00178|PF02198
EP300	2033	EP300_HUMAN	Q09472	HCD	PF00439|PF00569|PF02135|PF02172|PF06001|PF08214|PF09030	x
ERBB2	2064	ERBB2_HUMAN	P04626	HCD	PF00757|PF01030|PF07714|PF14843	x
ERBB2IP	55914	LAP2_HUMAN	Q96RT1	HCD	PF00595|PF12799|PF13855	x
ERCC2	2068	ERCC2_HUMAN	P18074	HCD	PF06733|PF06777|PF13307
ESR1	2099	ESR1_HUMAN	P03372	HCD	PF00104|PF00105|PF02159|PF12743
EWSR1	2130	EWS_HUMAN	Q01844	HCD	PF00641|PF14259	x
EZH2	2146	EZH2_HUMAN	Q15910	HCD	PF00856|PF11616	x
FANCA	2175	FANCA_HUMAN	O15360	HCD	PF03511
FBN2	2201	FBN2_HUMAN	P35556	HCD	PF00683|PF07645|PF12662	x
FBXO11	80204	C9IYF0_HUMAN	C9IYF0	HCD	PF12937
FBXW7	55294	FBXW7_HUMAN	Q969H0	HCD	PF00400|PF12937	x
FES	2242	FES_HUMAN	P07332	HCD	PF00017|PF00611|PF07714	x
FGFR2	2263	FGFR2_HUMAN	P21802	HCD	PF07679|PF07714|PF13895	x
FGFR3	2261	FGFR3_HUMAN	P22607	HCD	PF00047|PF07679|PF07714	x
FLT3	2322	FLT3_HUMAN	P36888	HCD	PF00047|PF07714	x
FN1	2335	FINC_HUMAN	P02751	HCD	PF00039|PF00040|PF00041	x
FOXA1	3169	FOXA1_HUMAN	P55317	HCD	PF00250|PF08430|PF09354
FOXA2	3170	FOXA2_HUMAN	Q9Y261	HCD	PF00250|PF08430|PF09354
FRG1B	284802	FRG1B_HUMAN	Q9BZ01	HCD	PF06229
FZR1	51343	FZR_HUMAN	Q9UM11	HCD	PF00400	x
GATA3	2625	GATA3_HUMAN	P23771	HCD	PF00320
GNAI1	2770	GNAI1_HUMAN	P63096	HCD	PF00503
GNAS	2778	GNAS1_HUMAN	Q5JWF2	HCD	PF00503
GOLGA5	9950	GOGA5_HUMAN	Q8TBA6	HCD	PF09787
GOT2	2806	AATM_HUMAN	P00505	HCD	PF00155
GPHN	10243	GEPH_HUMAN	Q9NQX3	HCD	PF00994|PF03453|PF03454
GPS2	2874	GPS2_HUMAN	Q13227	HCD
GTF2H1	2965	TF2H1_HUMAN	P32780	HCD	PF03909|PF08567
H3F3C	440093	H3C_HUMAN	Q6NXT2	HCD	PF00125	x
HGF	3082	HGF_HUMAN	P14210	HCD	PF00024|PF00051|PF00089
HLA-A	3105	1A03_HUMAN	P04439	HCD	PF00129|PF06623|PF07654
HLA-B	3106	1B07_HUMAN	P01889	HCD	PF00129|PF06623|PF07654
HMGXB4	10042	HMGX4_HUMAN	Q9UGU5	HCD	PF00505|PF13775	x
HRAS	3265	RASH_HUMAN	P01112	HCD	PF00071
HSP90AB1	3326	HS90B_HUMAN	P08238	HCD	PF00183|PF02518
HSPA8	3312	HSP7C_HUMAN	P11142	HCD	PF00012
HUWE1	10075	HUWE1_HUMAN	Q7Z6Z7	HCD	PF00627|PF00632|PF02825|PF06012|PF06025|PF14377	x
IDH1	3417	IDHC_HUMAN	O75874	HCD	PF00180
IDH2	3418	IDHP_HUMAN	P48735	HCD	PF00180
IRS2	8660	IRS2_HUMAN	Q9Y4H2	HCD	PF00169|PF02174	x
ITGA6	3655	ITA6_HUMAN	P23229	HCD	PF08441|PF13517
JAK2	3717	JAK2_HUMAN	O60674	HCD	PF00017|PF07714	x
KALRN	8997	J3QSW6_HUMAN	J3QSW6	HCD
KDM5C	8242	KDM5C_HUMAN	P41229	HCD	PF00628|PF01388|PF02373|PF02375|PF02928|PF08429	x
KDM6A	7403	KDM6A_HUMAN	O15550	HCD	PF00515|PF02373|PF13181|PF13431	x
KEAP1	9817	KEAP1_HUMAN	Q14145	HCD	PF00651|PF01344|PF07707
KIAA1109	84162	K1109_HUMAN	Q2LD37	HCD	PF10479
KIFC3	3801	KIFC3_HUMAN	Q9BVG8	HCD	PF00225	x
KIT	3815	KIT_HUMAN	P10721	HCD	PF00047|PF07714|PF13895|PF13927	x
KMT2A	4297	KMT2A_HUMAN	Q03164	HCD	PF00628|PF00856|PF02008|PF05964|PF05965|PF13771	x
KMT2C	58508	KMT2C_HUMAN	Q8NEZ4	HCD	PF00628|PF00856|PF05964|PF05965|PF13771	x
KMT2D	8085	KMT2D_HUMAN	O14686	HCD	PF00628|PF00856|PF05964|PF05965|PF13771	x
KRAS	3845	RASK_HUMAN	P01116	HCD	PF00071
LEPR	3953	LEPR_HUMAN	P48357	HCD	PF06328
LIFR	3977	LIFR_HUMAN	P42702	HCD	PF00041	x
LPP	4026	LPP_HUMAN	Q93052	HCD	PF00412	x
LRRK2	120892	LRRK2_HUMAN	Q5S007	HCD	PF00069|PF00560|PF08477|PF12799|PF13855	x
LUM	4060	LUM_HUMAN	P51884	HCD	PF01462|PF13855	x
LYN	4067	LYN_HUMAN	P07948	HCD	PF00017|PF00018|PF07714	x
LZTR1	8216	LZTR1_HUMAN	Q8N653	HCD	PF00651|PF01344|PF13415|PF13418|PF13854
MALAT1	378938	MALAT_HUMAN	Q9UHZ2	HCD
MAP2K4	6416	MP2K4_HUMAN	P45985	HCD	PF00069	x
MAP3K1	4214	M3K1_HUMAN	Q13233	HCD	PF00069	x
MAP3K3	4215	M3K3_HUMAN	Q99759	HCD	PF00069|PF00564	x
MAP3K4	4216	M3K4_HUMAN	Q9Y6R4	HCD	PF00069	x
MAPK8IP1	9479	JIP1_HUMAN	Q9UQF2	HCD	PF00640|PF14604
MAST2	23139	MAST2_HUMAN	Q6P0Q8	HCD	PF00069|PF00595|PF08926	x
MATK	4145	MATK_HUMAN	P42679	HCD	PF00017|PF00018|PF07714	x
MAX	4149	MAX_HUMAN	P61244	HCD	PF00010
MBD1	4152	MBD1_HUMAN	Q9UIS9	HCD	PF01429|PF02008	x
MDC1	9656	MDC1_HUMAN	Q14676	HCD	PF00498	x
MECOM	2122	EVI1_HUMAN	Q03112	HCD	PF00096	x
MED12	9968	MED12_HUMAN	Q93074	HCD	PF09497|PF12144|PF12145
MED13	9969	MED13_HUMAN	Q9UHV7	HCD	PF06333|PF11597
MED17	9440	MED17_HUMAN	Q9NVC6	HCD	PF10156
MEF2A	4205	MEF2A_HUMAN	Q02078	HCD	PF00319|PF12347
METTL14	57721	MET14_HUMAN	Q9HCE5	HCD	PF05063
MLLT10	8028	AF10_HUMAN	P55197	HCD	PF13831|PF13832
MLLT3	4300	AF9_HUMAN	P42568	HCD	PF03366
MLLT4	4301	AFAD_HUMAN	P55196	HCD	PF00498|PF00595|PF00788|PF01843	x
MMP2	4313	MMP2_HUMAN	P08253	HCD	PF00040|PF00045|PF00413|PF01471
MN1	4330	MN1_HUMAN	Q10571	HCD
MSN	4478	MOES_HUMAN	P26038	HCD	PF00373|PF00769|PF09379|PF09380	x
MTOR	2475	MTOR_HUMAN	P42345	HCD	PF00454|PF02259|PF02260|PF08771|PF11865
MYB	4602	MYB_HUMAN	P10242	HCD	PF07988|PF09316|PF13921
MYH9	4627	MYH9_HUMAN	P35579	HCD	PF00063|PF00612|PF01576|PF02736	x
NAV3	89795	NAV3_HUMAN	Q8IVL0	HCD	PF00307|PF13173	x
NBPF10	100132406	A0A075B762_HUMAN	A0A075B762	HCD
NCOA3	8202	NCOA3_HUMAN	Q9Y6Q9	HCD	PF00989|PF07469|PF08815|PF08832|PF14598
NCOA4	8031	NCOA4_HUMAN	Q13772	HCD	PF12489
NCOR1	9611	NCOR1_HUMAN	O75376	HCD	PF00249
NCOR2	9612	NCOR2_HUMAN	Q9Y618	HCD	PF00249
NEB	4703	NEBU_HUMAN	P20929	HCD	PF00880|PF14604
NEDD4L	23327	NED4L_HUMAN	Q96PU5	HCD	PF00168|PF00397|PF00632	x
NF1	4763	NF1_HUMAN	P21359	HCD	PF00616|PF13716
NFE2L2	4780	NF2L2_HUMAN	Q16236	HCD	PF03131
NIN	51199	NIN_HUMAN	Q8N4C6	HCD	PF13405
NLRP3	114548	NALP3_HUMAN	Q96P20	HCD	PF02758|PF05729|PF13516|PF14484	x
NONO	4841	NONO_HUMAN	Q15233	HCD	PF00076|PF08075	x
NOTCH1	4851	NOTC1_HUMAN	P46531	HCD	PF00008|PF00023|PF00066|PF06816|PF07645|PF07684|PF11936|PF12661|PF12796|PF13637	x
NPM1	4869	NPM_HUMAN	P06748	HCD	PF03066
NR1H2	7376	NR1H2_HUMAN	P55055	HCD	PF00104|PF00105
NR4A2	4929	NR4A2_HUMAN	P43354	HCD	PF00104|PF00105
NRAS	4893	RASN_HUMAN	P01111	HCD	PF00071
NSD1	64324	NSD1_HUMAN	Q96L73	HCD	PF00628|PF00855|PF00856	x
NUMA1	4926	NUMA1_HUMAN	Q14980	HCD
NUP214	8021	NU214_HUMAN	P35658	HCD
NUP93	9688	NUP93_HUMAN	Q8N1F7	HCD	PF04097
NUP98	4928	NUP98_HUMAN	P52948	HCD	PF04096|PF12110
PABPC1	26986	PABP1_HUMAN	P11940	HCD	PF00076|PF00658	x
PBRM1	55193	PB1_HUMAN	Q86U86	HCD	PF00439|PF00505|PF01426	x
PCBP1	5093	PCBP1_HUMAN	Q15365	HCD	PF00013	x
PDGFRA	5156	PGFRA_HUMAN	P16234	HCD	PF07679|PF07714|PF13895	x
PHF6	84295	PHF6_HUMAN	Q8IWS0	HCD	PF13771
PHLDA1	22822	PHLA1_HUMAN	Q8WV24	HCD
PIK3CA	5290	PK3CA_HUMAN	P42336	HCD	PF00454|PF00613|PF00792|PF00794|PF02192
PIK3CB	5291	PK3CB_HUMAN	P42338	HCD	PF00454|PF00613|PF00792|PF00794|PF02192
PIK3CG	5294	PK3CG_HUMAN	P48736	HCD	PF00454|PF00613|PF00792|PF00794
PIK3R1	5295	P85A_HUMAN	P27986	HCD	PF00017|PF00620|PF07653	x
PIP5K1A	8394	PI51A_HUMAN	Q99755	HCD	PF01504
PLCG1	5335	PLCG1_HUMAN	P19174	HCD	PF00017|PF00018|PF00168|PF00387|PF00388|PF09279	x
PLEC	5339	PLEC_HUMAN	Q15149	HCD	PF00307|PF00681|PF03501	x
POTEF	728378	POTEF_HUMAN	A5A3E0	HCD	PF00022|PF12796|PF14915	x
PPP2R1A	5518	2AAA_HUMAN	P30153	HCD	PF02985
PRKAR1A	5573	KAP0_HUMAN	P10644	HCD	PF00027|PF02197
PRKCD	5580	KPCD_HUMAN	Q05655	HCD	PF00069|PF00130|PF00433	x
PRPF8	10594	PRP8_HUMAN	Q6P2Q9	HCD	PF01398|PF08082|PF08083|PF08084|PF10596|PF10597|PF10598|PF12134
PSEN1	5663	PSN1_HUMAN	P49768	HCD	PF01080
PTEN	5728	PTEN_HUMAN	P60484	HCD	PF00782|PF10409
PTPN11	5781	PTN11_HUMAN	Q06124	HCD	PF00017|PF00102	x
RAC1	5879	RAC1_HUMAN	P63000	HCD	PF00071
RAD21	5885	RAD21_HUMAN	O60216	HCD	PF04824|PF04825
RANBP2	5903	RBP2_HUMAN	P49792	HCD	PF00160|PF00515|PF00638|PF00641|PF12185	x
RANBP3	8498	RANB3_HUMAN	Q9H6Z4	HCD	PF00638
RASA1	5921	RASA1_HUMAN	P20936	HCD	PF00017|PF00018|PF00168|PF00169|PF00616	x
RB1	5925	RB_HUMAN	P06400	HCD	PF01857|PF01858|PF08934|PF11934
RBMX	27316	RBMX_HUMAN	P38159	HCD	PF00076|PF08081	x
RHEB	6009	RHEB_HUMAN	Q15382	HCD	PF00071
RHOA	387	RHOA_HUMAN	P61586	HCD	PF00071
RNF213	57674	RN213_HUMAN	Q63HN8	HCD	PF00097	x
RNF43	54894	RNF43_HUMAN	Q68DV7	HCD	PF13639	x
RPGR	6103	RPGR_HUMAN	Q92834	HCD	PF00415	x
RPL22	6146	RL22_HUMAN	P35268	HCD	PF01776
RPL5	6125	RL5_HUMAN	P46777	HCD	PF00861|PF14204
RPSAP58	388524	A6NE09_HUMAN	A6NE09	HCD	PF00318
RUNX1	861	RUNX1_HUMAN	Q01196	HCD	PF00853|PF08504
RXRA	6256	RXRA_HUMAN	P19793	HCD	PF00104|PF00105|PF11825
SETD2	29072	SETD2_HUMAN	Q9BYW2	HCD	PF00397|PF00856|PF08236	x
SF3B2	10992	SF3B2_HUMAN	Q13435	HCD	PF02037|PF04037|PF04046
SGK1	6446	SGK1_HUMAN	O00141	HCD	PF00069|PF00433	x
SIN3A	25942	SIN3A_HUMAN	Q96ST3	HCD	PF02671|PF08295
SMAD2	4087	SMAD2_HUMAN	Q15796	HCD	PF03165|PF03166
SMAD4	4089	SMAD4_HUMAN	Q13485	HCD	PF03165|PF03166
SMARCA4	6597	SMCA4_HUMAN	P51532	HCD	PF00176|PF00271|PF00439|PF07529|PF07533|PF08880|PF14619	x
SMC1A	8243	SMC1A_HUMAN	Q14683	HCD	PF02463|PF06470	x
SMC3	9126	SMC3_HUMAN	Q9UQE7	HCD	PF02463|PF06470	x
SOS1	6654	SOS1_HUMAN	Q07889	HCD	PF00125|PF00169|PF00617|PF00618|PF00621	x
SOX17	64321	SOX17_HUMAN	Q9H6I2	HCD	PF00505|PF12067	x
SPATA6	54558	SPAT6_HUMAN	Q9NWH7	HCD	PF14909
SPEN	23013	MINT_HUMAN	Q96T58	HCD	PF00076|PF07744|PF13893	x
SPOP	8405	SPOP_HUMAN	O43791	HCD	PF00651|PF00917
STAG2	10735	STAG2_HUMAN	Q8N3U4	HCD	PF08514
STAT3	6774	STAT3_HUMAN	P40763	HCD	PF00017|PF01017|PF02864|PF02865
STK11	6794	STK11_HUMAN	Q15831	HCD	PF00069	x
STK4	6789	STK4_HUMAN	Q13043	HCD	PF00069|PF11629	x
SUZ12	23512	SUZ12_HUMAN	Q15022	HCD	PF09733
SYNE1	23345	SYNE1_HUMAN	Q8NF91	HCD	PF00307|PF00435|PF10541	x
TAF1	6872	TAF1_HUMAN	P21675	HCD	PF00439|PF09247|PF12157|PF15288	x
TBL1XR1	79718	TBL1R_HUMAN	Q9BZK7	HCD	PF00400|PF08513	x
TBX3	6926	TBX3_HUMAN	O15119	HCD	PF00907|PF12598
TCF12	6938	HTF4_HUMAN	Q99081	HCD	PF00010
TCF7	6932	TCF7_HUMAN	P36402	HCD	PF00505|PF08347	x
TCF7L2	6934	TF7L2_HUMAN	Q9NQB0	HCD	PF00505|PF08347	x
TET2	54790	TET2_HUMAN	Q6N021	HCD	PF12851
TFDP1	7027	TFDP1_HUMAN	Q14186	HCD	PF02319|PF08781
TGFBR2	7048	TGFR2_HUMAN	P37173	HCD	PF00069|PF08917	x
TGIF1	7050	TGIF1_HUMAN	Q15583	HCD	PF05920
TJP2	9414	ZO2_HUMAN	Q9UDY2	HCD	PF00595|PF00625|PF07653	x
TNFRSF10C	8794	TR10C_HUMAN	O14798	HCD	PF00020
TOM1	10043	TOM1_HUMAN	O60784	HCD	PF00790|PF03127
TOP3A	7156	TOP3A_HUMAN	Q13472	HCD	PF01131|PF01396|PF01751|PF06839
TOX4	9878	TOX4_HUMAN	O94842	HCD	PF00505	x
TP53	7157	P53_HUMAN	P04637	HCD	PF00870|PF07710|PF08563
TP53BP1	7158	TP53B_HUMAN	Q12888	HCD	PF09038
TPR	7175	TPR_HUMAN	P12270	HCD	PF07926
TRIM7	81786	TRIM7_HUMAN	Q9C029	HCD	PF00622|PF00643|PF13765|PF15227	x
TRIO	7204	TRIO_HUMAN	O75962	HCD	PF00018|PF00069|PF00435|PF00621|PF07679|PF13716	x
TRIP11	9321	TRIPB_HUMAN	Q15643	HCD
TSC2	7249	TSC2_HUMAN	P49815	HCD	PF02145|PF03542|PF11864	x
TUBA1A	7846	TBA1A_HUMAN	Q71U36	HCD	PF00091|PF03953
TXNIP	10628	TXNIP_HUMAN	Q9H3M7	HCD	PF00339|PF02752
U2AF1	7307	U2AF1_HUMAN	Q01081	HCD	PF00642|PF13893
UHRF1BP1L	23074	UH1BL_HUMAN	A0JNW5	HCD	PF12624
VHL	7428	VHL_HUMAN	P40337	HCD	PF01847
WHSC1	7468	NSD2_HUMAN	O96028	HCD	PF00505|PF00628|PF00855|PF00856	x
WHSC1L1	54904	NSD3_HUMAN	Q9BZ95	HCD	PF00855|PF00856	x
WRN	7486	WRN_HUMAN	Q14191	HCD	PF00270|PF00271|PF00570|PF01612|PF09382|PF14493	x
WT1	7490	J3KNN9_HUMAN	J3KNN9	HCD
ZFHX3	463	ZFHX3_HUMAN	Q15911	HCD	PF00046|PF00096|PF12874	x
ZFP36L1	677	TISB_HUMAN	Q07352	HCD	PF00642|PF04553
ZFP36L2	678	TISD_HUMAN	P47974	HCD	PF00642|PF04553
ZMYM2	7750	ZMYM2_HUMAN	Q9UBW7	HCD	PF06467|PF12012	x
ZNF132	7691	ZN132_HUMAN	P52740	HCD	PF00096|PF01352|PF13465	x
ZNF300	91975	ZN300_HUMAN	Q96RE9	HCD	PF01352|PF13465	x
ZNF814	730051	ZN814_HUMAN	B7Z6K7	HCD	PF00096|PF01352|PF13465	x
ZNF844	284391	ZN844_HUMAN	Q08AG5	HCD	PF01352|PF13465	x
ZNF91	7644	ZNF91_HUMAN	Q05481	HCD	PF00096|PF01352|PF13465	x
AARS	16	SYAC_HUMAN	P49588	CDG	PF01411|PF02272|PF07973	x
ACTB	60	ACTB_HUMAN	P60709	CDG	PF00022	x
ACTG1	71	ACTG_HUMAN	P63261	CDG	PF00022	x
ACVR2A	92	AVR2A_HUMAN	P27037	CDG	PF00069|PF01064	x
AHCTF1	25909	ELYS_HUMAN	Q8WYP5	CDG	PF13934
AHCYL2	23382	SAHH3_HUMAN	Q96HN2	CDG	PF00670|PF05221
AHDC1	27245	AHDC1_HUMAN	Q5TGY3	CDG
AHNAK	79026	AHNK_HUMAN	Q09666	CDG
ANKRD11	29123	ANR11_HUMAN	Q6UB99	CDG	PF12796	x
ANKRD6	22881	ANKR6_HUMAN	Q9Y2G4	CDG	PF12796|PF13857	x
ANXA6	309	ANXA6_HUMAN	P08133	CDG	PF00191
ARAF	369	ARAF_HUMAN	P10398	CDG	PF00130|PF02196|PF07714	x
ATF7IP	55729	MCAF1_HUMAN	Q6VMQ6	CDG
BAZ1B	9031	BAZ1B_HUMAN	Q9UIG0	CDG	PF00439|PF00628|PF10537|PF15612|PF15613|PF15614	x
BAZ2A	11176	BAZ2A_HUMAN	Q9UIF9	CDG	PF00439|PF00628|PF01429|PF02791|PF15612|PF15614	x
BCL9L	283149	BCL9L_HUMAN	Q86UU0	CDG	PF11502
CEP170	9859	CE170_HUMAN	Q5SW79	CDG	PF00498|PF15308	x
CHD3	1107	CHD3_HUMAN	Q12873	CDG	PF00176|PF00271|PF00385|PF00628|PF06461|PF06465|PF08073|PF08074	x
CHD7	55636	CHD7_HUMAN	Q9P2D1	CDG	PF00176|PF00271|PF00385|PF07533	x
CNOT1	23019	CNOT1_HUMAN	A5YKK6	CDG	PF04054|PF12842
CNOT3	4849	CNOT3_HUMAN	O75175	CDG	PF04065|PF04153
COBLL1	22837	COBL1_HUMAN	Q53SF7	CDG	PF09469
CUL3	8452	CUL3_HUMAN	Q13618	CDG	PF00888|PF10557	x
CUX1	1523	CUX1_HUMAN	P39880	CDG	PF00046|PF02376	x
CYC1	1537	CY1_HUMAN	P08574	CDG	PF02167
DAB2IP	153090	F8WA47_HUMAN	F8WA47	CDG	PF00168	x
DCP1B	196513	DCP1B_HUMAN	Q8IZD4	CDG	PF06058
DDX3X	1654	DDX3X_HUMAN	O00571	CDG	PF00270|PF00271	x
DIDO1	11083	DIDO1_HUMAN	Q9BTC0	CDG	PF00628|PF07500|PF07744	x
DIS3L2	129563	DI3L2_HUMAN	Q8IYB7	CDG	PF00773
DNM3	26052	E5RHK8_HUMAN	E5RHK8	CDG	PF00169|PF00350|PF01031	x
DOCK4	9732	DOCK4_HUMAN	Q8N1I0	CDG	PF06920|PF07653|PF14429	x
DOT1L	84444	DOT1L_HUMAN	Q8TEK3	CDG	PF08123
DST	667	DYST_HUMAN	Q03001	CDG	PF00307|PF00435|PF00681|PF02187|PF13499	x
EPB41L3	23136	E41L3_HUMAN	Q9Y2J2	CDG	PF00373|PF04382|PF05902|PF08736|PF09379|PF09380	x
EPHA3	2042	EPHA3_HUMAN	P29320	CDG	PF00041|PF01404|PF07647|PF07699|PF07714|PF14575	x
EPHB6	2051	EPHB6_HUMAN	O15197	CDG	PF00041|PF01404|PF07647|PF07699|PF07714|PF14575	x
EPPK1	83481	EPIPL_HUMAN	P58107	CDG	PF00681	x
ERBB4	2066	ERBB4_HUMAN	Q15303	CDG	PF00757|PF01030|PF07714|PF14843	x
FAM129B	64855	NIBL1_HUMAN	Q96TA1	CDG
FCHO2	115548	FCHO2_HUMAN	Q0JRZ9	CDG	PF00611|PF10291	x
FLNA	2316	FLNA_HUMAN	P21333	CDG	PF00307|PF00630	x
FOSL2	2355	FOSL2_HUMAN	P15408	CDG	PF00170	x
G3BP1	10146	G3BP1_HUMAN	Q13283	CDG	PF00076|PF02136	x
GAB3	139716	GAB3_HUMAN	Q8WWW8	CDG	PF00169	x
GDI1	2664	GDIA_HUMAN	P31150	CDG	PF00996
GIGYF2	26058	PERQ2_HUMAN	Q6Y7W6	CDG	PF02213
GNL3L	54552	GNL3L_HUMAN	Q9NVN8	CDG	PF01926
GRIN3A	116443	NMD3A_HUMAN	Q8TCU5	CDG	PF00060|PF00497
HERC1	8925	HERC1_HUMAN	Q15751	CDG	PF00400|PF00415|PF00622|PF00632	x
HIST1H1C	3006	H12_HUMAN	P16403	CDG	PF00538
HIST1H2BD	3017	H2B1D_HUMAN	P58876	CDG	PF00125	x
IARS2	55699	SYIM_HUMAN	Q9NSE4	CDG	PF00133|PF06827|PF08264
ICE1	23379	ICE1_HUMAN	Q9Y2F5	CDG
ING1	3621	ING1_HUMAN	Q9UK53	CDG	PF00628|PF12998	x
INPP4A	3631	INP4A_HUMAN	Q96PE3	CDG
INTS1	26173	INT1_HUMAN	Q8N201	CDG	PF12432
JMJD1C	221037	JHD2C_HUMAN	Q15652	CDG	PF02373	x
KCNN4	3783	KCNN4_HUMAN	O15554	CDG	PF02888|PF03530|PF07885
KDM6B	23135	KDM6B_HUMAN	O15054	CDG	PF02373	x
KIF20B	9585	KI20B_HUMAN	Q96Q89	CDG	PF00225	x
LTBP1	4052	LTBP1_HUMAN	Q14766	CDG	PF00683|PF07645	x
LUC7L2	51631	LC7L2_HUMAN	Q9Y383	CDG	PF03194
MACF1	23499	MACF1_HUMAN	Q9UPN3	CDG	PF00307|PF00435|PF00681|PF02187|PF13499	x
MAP1B	4131	MAP1B_HUMAN	P46821	CDG	PF00414
MAP4	4134	MAP4_HUMAN	P27816	CDG	PF00418
MARCKSL1	65108	MRP_HUMAN	P49006	CDG	PF02063
MCM7	4176	MCM7_HUMAN	P33993	CDG	PF00493|PF14551
MDN1	23195	MDN1_HUMAN	Q9NU22	CDG	PF07728
MEGF6	1953	MEGF6_HUMAN	O75095	CDG	PF00053|PF07645|PF14670	x
METAP1	23173	MAP11_HUMAN	P53582	CDG	PF00557
MGAM	8972	MGA_HUMAN	O43451	CDG	PF00088|PF01055
MICAL1	64780	MICA1_HUMAN	Q8TDZ2	CDG	PF00307|PF00412|PF01494|PF12130	x
MKI67	4288	KI67_HUMAN	P46013	CDG	PF00498|PF08065|PF15276	x
MME	4311	NEP_HUMAN	P08473	CDG	PF01431|PF05649
MTM1	4534	MTM1_HUMAN	Q13496	CDG	PF02893|PF06602
MYCBP2	23077	MYCB2_HUMAN	O75592	CDG	PF00415|PF00630|PF08005|PF08239|PF13540|PF13639	x
MYO1D	4642	MYO1D_HUMAN	O94832	CDG	PF00063|PF00612|PF06017	x
NAA15	80155	NAA15_HUMAN	Q9BXJ9	CDG	PF07719|PF12569
NAV1	89796	NAV1_HUMAN	Q8NEY1	CDG
NBEA	26960	NBEA_HUMAN	Q8NFP9	CDG	PF00400|PF02138|PF06469|PF13385|PF14844	x
NEK1	4750	NEK1_HUMAN	Q96PY6	CDG	PF00069	x
NEK9	91754	NEK9_HUMAN	Q8TD19	CDG	PF00069|PF00415	x
NIPBL	25836	NIPBL_HUMAN	Q6KC79	CDG	PF12765|PF12830
NMT2	9397	NMT2_HUMAN	O60551	CDG	PF01233|PF02799
P4HB	5034	PDIA1_HUMAN	P07237	CDG	PF00085|PF13848
PABPC4	8761	PABP4_HUMAN	Q13310	CDG	PF00076|PF00658	x
PDS5A	23244	PDS5A_HUMAN	Q29RF7	CDG
POLE	5426	DPOE1_HUMAN	Q07864	CDG	PF00136|PF03104|PF08490
PPFIA4	8497	LIPA4_HUMAN	O75335	CDG	PF00536|PF07647
PRDM2	7799	PRDM2_HUMAN	Q13029	CDG	PF00096|PF00856|PF13894	x
PRDX6	9588	PRDX6_HUMAN	P30041	CDG	PF00578|PF10417
PRRC2A	7916	PRC2A_HUMAN	P48634	CDG	PF07001
PSMD11	5717	PSD11_HUMAN	O00231	CDG	PF01399
PSME3	10197	PSME3_HUMAN	P61289	CDG	PF02251|PF02252
PTPN13	5783	PTN13_HUMAN	Q12923	CDG	PF00102|PF00373|PF00595|PF09379|PF09380	x
PWP1	11137	PWP1_HUMAN	Q13610	CDG	PF00400	x
QKI	9444	QKI_HUMAN	Q96PU8	CDG	PF00013	x
RAB11FIP5	26056	RFIP5_HUMAN	Q9BXF6	CDG	PF00168|PF09457	x
RAG1	5896	RAG1_HUMAN	P15918	CDG	PF00097|PF10426|PF12940	x
RALGAPA1	253959	RGPA1_HUMAN	Q6GYQ0	CDG	PF02145	x
RANGAP1	5905	RAGP1_HUMAN	P46060	CDG	PF07834|PF13516	x
RBFOX2	23543	B0QYY4_HUMAN	B0QYY4	CDG	PF00076|PF12414	x
RBM10	8241	RBM10_HUMAN	P98175	CDG	PF00641|PF01585|PF14259	x
RIF1	55183	RIF1_HUMAN	Q5UIP0	CDG	PF12231
RNF111	54778	RN111_HUMAN	Q6ZNA4	CDG	PF13639|PF15303	x
RPP38	10557	RPP38_HUMAN	P78345	CDG	PF01248
RSRC1	51319	RSRC1_HUMAN	Q96IZ7	CDG
SEC23B	10483	SC23B_HUMAN	Q15437	CDG	PF00626|PF04810|PF04811|PF04815|PF08033
SETX	23064	SETX_HUMAN	Q7Z333	CDG	PF13086|PF13087
SH3PXD2A	9644	SPD2A_HUMAN	Q5TCZ1	CDG	PF00018|PF00787	x
SLC25A10	1468	DIC_HUMAN	Q9UBX3	CDG	PF00153
SLC3A2	6520	4F2_HUMAN	P08195	CDG	PF00128
SMARCAD1	56916	SMRCD_HUMAN	Q9H4L7	CDG	PF00176|PF00271	x
SMC4	10051	SMC4_HUMAN	Q9NTJ3	CDG	PF02463|PF06470	x
SMCHD1	23347	SMHD1_HUMAN	A6NHR9	CDG	PF06470|PF13589	x
SMYD4	114826	SMYD4_HUMAN	Q8IYR2	CDG	PF00856|PF01753|PF13414	x
SOX9	6662	SOX9_HUMAN	P48436	CDG	PF00505|PF12444	x
SPEG	10290	SPEG_HUMAN	Q15772	CDG	PF00069|PF07679	x
SPTAN1	6709	SPTN1_HUMAN	Q13813	CDG	PF00018|PF00435|PF08726|PF13499	x
SRCAP	10847	SRCAP_HUMAN	Q6ZRS2	CDG	PF00176|PF00271|PF07529	x
SRRM2	23524	SRRM2_HUMAN	Q9UQ35	CDG	PF08312
SSX2IP	117178	ADIP_HUMAN	Q9Y2D8	CDG	PF11559
STIP1	10963	STIP1_HUMAN	P31948	CDG	PF00515|PF13181	x
SVIL	6840	SVIL_HUMAN	O95425	CDG	PF00626|PF02209
TANC2	26115	TANC2_HUMAN	Q9HCD6	CDG	PF12796|PF13414	x
TGOLN2	10618	TGON2_HUMAN	O43493	CDG
TICAM1	148022	TCAM1_HUMAN	Q8IUC6	CDG	PF12721
TLR4	7099	TLR4_HUMAN	O00206	CDG	PF01582|PF12799|PF13516|PF13855	x
TNKS1BP1	85456	TB182_HUMAN	Q9C0C2	CDG	PF15327
TNPO1	3842	TNPO1_HUMAN	Q92973	CDG	PF03810|PF13513
TPM1	7168	TPM1_HUMAN	P09493	CDG	PF00261
TTK	7272	TTK_HUMAN	P33981	CDG	PF00069	x
UBE2Z	65264	UBE2Z_HUMAN	Q9H832	CDG	PF00179
UBE4A	9354	UBE4A_HUMAN	Q14139	CDG	PF04564|PF10408
USP28	57646	UBP28_HUMAN	Q96RU2	CDG	PF00443	x
USP9X	8239	USP9X_HUMAN	Q93008	CDG	PF00443	x
UTP14A	10813	UT14A_HUMAN	Q9BVJ6	CDG	PF04615
VEZT	55591	VEZA_HUMAN	Q9HBM0	CDG	PF12632
ZEB2	9839	ZEB2_HUMAN	O60315	CDG	PF05605|PF13465	x
ZMYM4	9202	ZMYM4_HUMAN	Q5VZL5	CDG	PF06467|PF12012	x
ZMYND8	23613	PKCB1_HUMAN	Q9ULU4	CDG	PF00439|PF00628|PF00855|PF01753|PF12064	x
ZNF451	26036	ZN451_HUMAN	Q9Y4E5	CDG	PF13894	x
ZNF703	80139	ZN703_HUMAN	Q9H7S9	CDG	PF12402

## Sheet: Table S2
#LowMACA analysis: summary result by gene. Tumor suppresor gene list taken from Zhao et al. NAR, 2013
Gene Symbol	Rank	Pfam	Connection HCD to CDG via Pfam	Min Qval among significant positions in all pfam alignments	Min Qval among significant positions in full protein analysis	Confermed by LowMACA	Confermed by Alignment	Confirmed in single sequence	Tumor Suppressor Gene
AARS	CDG	PF01411|PF02272|PF07973	x	NA	NA	0	0	0
AARS2	HCD	PF01411|PF07973	x	NA	0.00299257	0	0	0
ABCB1	HCD	PF00005|PF00664		0.00141248	0.00525162	0	0	0
ABL1	HCD	PF00017|PF00018|PF07714|PF08919	x	0.0147337	NA	0	0	0
ACTB	CDG	PF00022	x	NA	NA	0	0	0
ACTG1	CDG	PF00022	x	NA	NA	0	0	0
ACVR1B	HCD	PF00069|PF01064|PF08515	x	0.0394398	NA	0	0	0
ACVR2A	CDG	PF00069|PF01064	x	4.76293e-27	5.27828e-29	0	0	0
ADAM10	HCD	PF00200|PF01562|PF13574		NA	NA	0	0	0
ADCY1	HCD	PF00211		NA	NA	0	0	0
ADORA2A	HCD	PF00001		NA	NA	0	0	0
AHCTF1	CDG	PF13934		NA	NA	0	0	0
AHCYL2	CDG	PF00670|PF05221		NA	NA	0	0	0
AHDC1	CDG			NA	0.00123948	0	0	0
AHNAK	CDG			NA	NA	0	0	0	yes
AHNAK2	HCD			NA	NA	0	0	0
AJUBA	HCD	PF00412	x	NA	NA	0	0	0
AK9	HCD	PF00406|PF04945		NA	NA	0	0	0
AKAP9	HCD			NA	6.82196e-07	0	0	0
AKR1B1	HCD	PF00248		NA	NA	0	0	0	yes
AKT1	HCD	PF00069|PF00169|PF00433	x	2.22126e-18	6.00218e-20	0	0	0
AMPH	HCD	PF03114|PF14604		NA	NA	0	0	0
ANAPC1	HCD	PF12859		NA	9.59527e-08	0	0	0	yes
ANKRD11	CDG	PF12796	x	NA	0.00145496	0	0	0
ANKRD12	HCD	PF00023|PF12796	x	NA	NA	0	0	0
ANKRD6	CDG	PF12796|PF13857	x	NA	NA	0	0	0
ANXA6	CDG	PF00191		NA	NA	0	0	0
APAF1	HCD	PF00400|PF00619|PF00931	x	4.69388e-43	NA	0	0	0	yes
APC	HCD	PF00514|PF05923|PF05924|PF05937|PF05956|PF05972|PF11414		0.000530156	2.11713e-15	0	0	0	yes
ARAF	CDG	PF00130|PF02196|PF07714	x	NA	0.0210276	0	0	0
ARHGAP32	HCD	PF00620|PF00787|PF14604	x	NA	NA	0	0	0
ARHGAP35	HCD	PF00071|PF00620|PF01846		3.23579e-06	0.00286527	0	0	0
ARHGEF6	HCD	PF00169|PF00307|PF00621|PF14604	x	NA	NA	0	0	0
ARID1A	HCD	PF01388|PF12031		6.96334e-06	3.90281e-12	0	0	0	yes
ARID2	HCD	PF01388|PF02257		0.0232041	0.0143123	0	0	0	yes
ARID5B	HCD	PF01388		NA	0.0216395	0	0	0
ASPM	HCD	PF00612|PF11971	x	NA	NA	0	0	0
ASXL1	HCD	PF05066|PF13919|PF13922		NA	NA	0	0	0	yes
ATF7IP	CDG			NA	NA	0	0	0
ATG13	HCD	PF10033		NA	NA	0	0	0
ATM	HCD	PF00454|PF02259|PF02260|PF11640		0.0435787	0.000377675	0	0	0	yes
ATR	HCD	PF00454|PF02259|PF02260|PF08064		0.0435787	1.97736e-14	0	0	0	yes
ATRX	HCD	PF00176|PF00271	x	2.06604e-05	5.06716e-07	0	0	0
AXIN2	HCD	PF00615|PF00778|PF08833		NA	2.51396e-06	0	0	0	yes
B2M	HCD	PF07654		NA	6.78462e-06	0	0	0
BAP1	HCD	PF01088		NA	NA	0	0	0	yes
BARD1	HCD	PF00023|PF00533|PF14835		NA	NA	0	0	0	yes
BAZ1B	CDG	PF00439|PF00628|PF10537|PF15612|PF15613|PF15614	x	NA	NA	0	0	0
BAZ2A	CDG	PF00439|PF00628|PF01429|PF02791|PF15612|PF15614	x	NA	NA	0	0	0
BCL9L	CDG	PF11502		NA	4.90044e-07	0	0	0
BCLAF1	HCD	PF15440		NA	NA	0	0	0
BCOR	HCD	PF12796	x	NA	0.00231125	0	0	0
BLM	HCD	PF00270|PF00271|PF00570|PF08072|PF09382	x	NA	1.3712e-05	0	0	0	yes
BRAF	HCD	PF00130|PF02196|PF07714	x	1.0823e-277	7.64589e-243	0	0	0
BRCA1	HCD	PF00097|PF00533|PF04873|PF12820	x	0.00329926	0.0089555	0	0	0	yes
BRCA2	HCD	PF00634|PF09103|PF09104|PF09121|PF09169		NA	0.000598158	0	0	0	yes
BUB1B	HCD	PF00069|PF08311	x	NA	NA	0	0	0
CAD	HCD	PF00117|PF00185|PF00289|PF00988|PF02142|PF02729|PF02786|PF02787|PF13147		NA	NA	0	0	0
CARM1	HCD	PF05185|PF11531		0.000210306	0.000904857	0	0	0
CASP8	HCD	PF00656|PF01335		0.0495099	0.00199175	0	0	0	yes
CAST	HCD	PF00748		NA	NA	0	0	0
CBFB	HCD	PF02312		NA	NA	0	0	0
CCAR1	HCD	PF02037|PF14443|PF14444		NA	1.04972e-07	0	0	0	yes
CCND1	HCD	PF00134|PF02984		NA	0.026142	0	0	0
CDC73	HCD	PF05179		NA	0.0415476	0	0	0	yes
CDK12	HCD	PF00069	x	4.76293e-27	0.0107879	0	0	0
CDKN1A	HCD	PF02234		NA	NA	0	0	0	yes
CDKN1B	HCD	PF02234		NA	NA	0	0	0	yes
CDKN2A	HCD	PF00023		NA	1.54425e-16	0	0	0	yes
CDKN2C	HCD	PF00023		NA	NA	0	0	0	yes
CEBPA	HCD	PF07716		NA	NA	0	0	0	yes
CEP170	CDG	PF00498|PF15308	x	NA	NA	0	0	0
CFH	HCD	PF00084		NA	NA	0	0	0
CHD3	CDG	PF00176|PF00271|PF00385|PF00628|PF06461|PF06465|PF08073|PF08074	x	0.00290027	0.000248345	0	0	0
CHD4	HCD	PF00176|PF00271|PF00385|PF00628|PF06461|PF06465|PF08073|PF08074	x	2.06604e-05	3.40804e-07	0	0	0
CHD7	CDG	PF00176|PF00271|PF00385|PF07533	x	2.06604e-05	NA	0	0	0
CHD8	HCD	PF00176|PF00271|PF00385|PF07533	x	NA	0.00646208	0	0	0
CHEK2	HCD	PF00069|PF00498	x	1.62517e-24	7.613e-28	0	0	0	yes
CIC	HCD	PF00505	x	NA	0.00121853	0	0	0	yes
CLIP1	HCD	PF01302		NA	5.9988e-10	0	0	0
CLTC	HCD	PF00637|PF01394|PF09268|PF13838		NA	NA	0	0	0
CLTCL1	HCD	PF00637|PF01394|PF09268|PF13838		NA	NA	0	0	0
CNOT1	CDG	PF04054|PF12842		NA	NA	0	0	0
CNOT3	CDG	PF04065|PF04153		0.0410817	0.0017134	0	0	0	yes
COBLL1	CDG	PF09469		NA	0.000445026	0	0	0
COL18A1	HCD	PF01391|PF01392|PF06121|PF06482|PF13385	x	NA	NA	0	0	0
CREB1	HCD	PF00170|PF02173	x	NA	NA	0	0	0
CRTC1	HCD	PF12884|PF12885|PF12886		3.07429e-11	1.07319e-11	0	0	0
CRTC3	HCD	PF12884|PF12885|PF12886		NA	NA	0	0	0
CSDE1	HCD	PF00313|PF12901		NA	NA	0	0	0
CTCF	HCD	PF00096|PF13465|PF13894	x	2.46362e-07	0.000340855	0	0	0	yes
CTNNB1	HCD	PF00514		0.0087865	5.3419e-25	0	0	0
CTNND1	HCD	PF00514		0.0087865	NA	0	0	0	yes
CTTN	HCD	PF02218|PF14604		NA	NA	0	0	0
CUL1	HCD	PF00888|PF10557	x	0.0118903	0.0167074	0	0	0	yes
CUL3	CDG	PF00888|PF10557	x	NA	NA	0	0	0
CUX1	CDG	PF00046|PF02376	x	0.00617955	NA	0	0	0	yes
CYC1	CDG	PF02167		NA	NA	0	0	0
CYLD	HCD	PF00443|PF01302	x	NA	NA	0	0	0	yes
DAB2IP	CDG	PF00168	x	0.00380964	0.00150494	0	0	0	yes
DCP1B	CDG	PF06058		NA	2.53485e-13	0	0	0
DDX3X	CDG	PF00270|PF00271	x	2.06604e-05	NA	0	0	0	yes
DDX5	HCD	PF00270|PF00271|PF08061	x	NA	0.00805596	0	0	0
DHX9	HCD	PF00035|PF00270|PF00271|PF04408|PF07717	x	NA	1.1947e-06	0	0	0
DICER1	HCD	PF00270|PF00271|PF00636|PF02170|PF03368	x	0.0166498	NA	0	0	0	yes
DIDO1	CDG	PF00628|PF07500|PF07744	x	NA	NA	0	0	0	yes
DIS3L2	CDG	PF00773		NA	NA	0	0	0
DMD	HCD	PF00307|PF00397|PF00435|PF00569|PF09068|PF09069	x	NA	NA	0	0	0	yes
DNM3	CDG	PF00169|PF00350|PF01031	x	NA	NA	0	0	0
DNMT3A	HCD	PF00145|PF00855	x	NA	1.21596e-12	0	0	0	yes
DOCK2	HCD	PF06920|PF07653|PF14429	x	NA	NA	0	0	0
DOCK4	CDG	PF06920|PF07653|PF14429	x	NA	NA	0	0	0
DOT1L	CDG	PF08123		NA	NA	0	0	0
DST	CDG	PF00307|PF00435|PF00681|PF02187|PF13499	x	0.0446873	0.0495789	0	0	0
EEF1A1	HCD	PF00009|PF03143|PF03144		0.000610812	0.0015805	0	0	0	yes
EGFR	HCD	PF00757|PF01030|PF07714|PF14843	x	1.0823e-277	6.331e-14	0	0	0
EIF4A2	HCD	PF00270|PF00271	x	2.06604e-05	NA	0	0	0
ELF3	HCD	PF00178|PF02198		NA	NA	0	0	0
EP300	HCD	PF00439|PF00569|PF02135|PF02172|PF06001|PF08214|PF09030	x	3.44016e-08	3.76305e-07	0	0	0
EPB41L3	CDG	PF00373|PF04382|PF05902|PF08736|PF09379|PF09380	x	NA	NA	0	0	0	yes
EPHA3	CDG	PF00041|PF01404|PF07647|PF07699|PF07714|PF14575	x	2.15646e-05	NA	0	0	0	yes
EPHB6	CDG	PF00041|PF01404|PF07647|PF07699|PF07714|PF14575	x	0.00175066	0.00202198	0	0	0	yes
EPPK1	CDG	PF00681	x	0.0446873	0.00244521	0	0	0
ERBB2	HCD	PF00757|PF01030|PF07714|PF14843	x	1.25964e-12	3.22299e-11	0	0	0
ERBB2IP	HCD	PF00595|PF12799|PF13855	x	NA	NA	0	0	0
ERBB4	CDG	PF00757|PF01030|PF07714|PF14843	x	1.25964e-12	NA	0	0	0	yes
ERCC2	HCD	PF06733|PF06777|PF13307		2.18947e-08	3.17095e-07	0	0	0
ESR1	HCD	PF00104|PF00105|PF02159|PF12743		NA	NA	0	0	0	yes
EWSR1	HCD	PF00641|PF14259	x	NA	NA	0	0	0
EZH2	HCD	PF00856|PF11616	x	0.00362779	0.0196096	0	0	0	yes
FAM129B	CDG			NA	NA	0	0	0
FANCA	HCD	PF03511		NA	NA	0	0	0
FBN2	HCD	PF00683|PF07645|PF12662	x	NA	NA	0	0	0
FBXO11	HCD	PF12937		NA	NA	0	0	0
FBXW7	HCD	PF00400|PF12937	x	4.69388e-43	3.98925e-28	0	0	0	yes
FCHO2	CDG	PF00611|PF10291	x	NA	NA	0	0	0
FES	HCD	PF00017|PF00611|PF07714	x	0.00175066	NA	0	0	0
FGFR2	HCD	PF07679|PF07714|PF13895	x	1.0823e-277	6.51438e-05	0	0	0
FGFR3	HCD	PF00047|PF07679|PF07714	x	NA	7.21952e-15	0	0	0
FLNA	CDG	PF00307|PF00630	x	NA	NA	0	0	0	yes
FLT3	HCD	PF00047|PF07714	x	1.0823e-277	1.00439e-05	0	0	0	yes
FN1	HCD	PF00039|PF00040|PF00041	x	NA	NA	0	0	0
FOSL2	CDG	PF00170	x	NA	NA	0	0	0
FOXA1	HCD	PF00250|PF08430|PF09354		0.0123628	0.00779072	0	0	0	yes
FOXA2	HCD	PF00250|PF08430|PF09354		0.034565	NA	0	0	0	yes
FRG1B	HCD	PF06229		2.71633e-17	6.42254e-16	0	0	0
FZR1	HCD	PF00400	x	NA	NA	0	0	0	yes
G3BP1	CDG	PF00076|PF02136	x	NA	NA	0	0	0
GAB3	CDG	PF00169	x	NA	NA	0	0	0
GATA3	HCD	PF00320		NA	1.10979e-09	0	0	0
GDI1	CDG	PF00996		NA	NA	0	0	0
GIGYF2	CDG	PF02213		NA	1.68219e-22	0	0	0
GNAI1	HCD	PF00503		NA	NA	0	0	0
GNAS	HCD	PF00503		1.9687e-14	9.69666e-15	0	0	0
GNL3L	CDG	PF01926		NA	0.000494364	0	0	0
GOLGA5	HCD	PF09787		0.0229154	0.025727	0	0	0
GOT2	HCD	PF00155		0.00200616	0.00155733	0	0	0
GPHN	HCD	PF00994|PF03453|PF03454		NA	NA	0	0	0
GPS2	HCD			NA	NA	0	0	0
GRIN3A	CDG	PF00060|PF00497		NA	NA	0	0	0
GTF2H1	HCD	PF03909|PF08567		NA	NA	0	0	0
H3F3C	HCD	PF00125	x	NA	NA	0	0	0
HERC1	CDG	PF00400|PF00415|PF00622|PF00632	x	NA	NA	0	0	0
HGF	HCD	PF00024|PF00051|PF00089		NA	NA	0	0	0
HIST1H1C	CDG	PF00538		NA	NA	0	0	0
HIST1H2BD	CDG	PF00125	x	NA	NA	0	0	0
HLA-A	HCD	PF00129|PF06623|PF07654		4.47056e-11	2.91375e-12	0	0	0
HLA-B	HCD	PF00129|PF06623|PF07654		NA	NA	0	0	0
HMGXB4	HCD	PF00505|PF13775	x	NA	0.000254449	0	0	0
HRAS	HCD	PF00071		7.331442984219e-315	6.82159e-26	0	0	0
HSP90AB1	HCD	PF00183|PF02518		0.00568334	0.0141059	0	0	0
HSPA8	HCD	PF00012		NA	NA	0	0	0
HUWE1	HCD	PF00627|PF00632|PF02825|PF06012|PF06025|PF14377	x	NA	NA	0	0	0
IARS2	CDG	PF00133|PF06827|PF08264		0.0312432	NA	0	0	0
ICE1	CDG			NA	NA	0	0	0
IDH1	HCD	PF00180		2.92517e-129	3.59343e-138	0	0	0	yes
IDH2	HCD	PF00180		2.92517e-129	8.19357e-09	0	0	0
ING1	CDG	PF00628|PF12998	x	NA	0.0012038	0	0	0	yes
INPP4A	CDG			NA	NA	0	0	0
INTS1	CDG	PF12432		NA	NA	0	0	0
IRS2	HCD	PF00169|PF02174	x	NA	NA	0	0	0
ITGA6	HCD	PF08441|PF13517		NA	NA	0	0	0
JAK2	HCD	PF00017|PF07714	x	0.00175066	NA	0	0	0
JMJD1C	CDG	PF02373	x	NA	1.26778e-05	0	0	0
KALRN	HCD			NA	NA	0	0	0
KCNN4	CDG	PF02888|PF03530|PF07885		NA	NA	0	0	0
KDM5C	HCD	PF00628|PF01388|PF02373|PF02375|PF02928|PF08429	x	NA	NA	0	0	0
KDM6A	HCD	PF00515|PF02373|PF13181|PF13431	x	NA	0.00140436	0	0	0	yes
KDM6B	CDG	PF02373	x	NA	NA	0	0	0
KEAP1	HCD	PF00651|PF01344|PF07707		0.00423161	0.0192416	0	0	0
KIAA1109	HCD	PF10479		0.0254536	NA	0	0	0
KIF20B	CDG	PF00225	x	NA	NA	0	0	0
KIFC3	HCD	PF00225	x	NA	NA	0	0	0
KIT	HCD	PF00047|PF07714|PF13895|PF13927	x	1.0823e-277	NA	0	0	0
KMT2A	HCD	PF00628|PF00856|PF02008|PF05964|PF05965|PF13771	x	0.00362779	0.00172757	0	0	0
KMT2C	HCD	PF00628|PF00856|PF05964|PF05965|PF13771	x	0.000885453	1.31701e-18	0	0	0	yes
KMT2D	HCD	PF00628|PF00856|PF05964|PF05965|PF13771	x	4.36574e-05	2.07104e-06	0	0	0
KRAS	HCD	PF00071		7.331442984219e-315	5.37648e-296	0	0	0
LEPR	HCD	PF06328		NA	NA	0	0	0
LIFR	HCD	PF00041	x	NA	NA	0	0	0	yes
LPP	HCD	PF00412	x	NA	NA	0	0	0
LRRK2	HCD	PF00069|PF00560|PF08477|PF12799|PF13855	x	NA	NA	0	0	0
LTBP1	CDG	PF00683|PF07645	x	NA	NA	0	0	0
LUC7L2	CDG	PF03194		NA	NA	0	0	0
LUM	HCD	PF01462|PF13855	x	0.00442964	0.0205629	0	0	0
LYN	HCD	PF00017|PF00018|PF07714	x	2.15646e-05	NA	0	0	0
LZTR1	HCD	PF00651|PF01344|PF13415|PF13418|PF13854		0.00423161	NA	0	0	0
MACF1	CDG	PF00307|PF00435|PF00681|PF02187|PF13499	x	0.0446873	0.000326111	0	0	0
MALAT1	HCD			NA	NA	0	0	0
MAP1B	CDG	PF00414		0.0219799	NA	0	0	0
MAP2K4	HCD	PF00069	x	1.62517e-24	NA	0	0	0	yes
MAP3K1	HCD	PF00069	x	1.62517e-24	NA	0	0	0
MAP3K3	HCD	PF00069|PF00564	x	NA	NA	0	0	0
MAP3K4	HCD	PF00069	x	0.0420282	5.47e-07	0	0	0	yes
MAP4	CDG	PF00418		NA	NA	0	0	0
MAPK8IP1	HCD	PF00640|PF14604		NA	NA	0	0	0
MARCKSL1	CDG	PF02063		NA	0.0317756	0	0	0
MAST2	HCD	PF00069|PF00595|PF08926	x	0.0348344	0.0236374	0	0	0
MATK	HCD	PF00017|PF00018|PF07714	x	0.00175066	NA	0	0	0
MAX	HCD	PF00010		0.0106945	0.00404916	0	0	0	yes
MBD1	HCD	PF01429|PF02008	x	NA	NA	0	0	0
MCM7	CDG	PF00493|PF14551		NA	NA	0	0	0
MDC1	HCD	PF00498	x	NA	NA	0	0	0	yes
MDN1	CDG	PF07728		NA	NA	0	0	0
MECOM	HCD	PF00096	x	0.0148166	0.000365074	0	0	0
MED12	HCD	PF09497|PF12144|PF12145		NA	3.33067e-05	0	0	0
MED13	HCD	PF06333|PF11597		NA	NA	0	0	0
MED17	HCD	PF10156		NA	NA	0	0	0
MEF2A	HCD	PF00319|PF12347		0.00228788	2.47427e-09	0	0	0
MEGF6	CDG	PF00053|PF07645|PF14670	x	NA	NA	0	0	0
METAP1	CDG	PF00557		NA	NA	0	0	0
METTL14	HCD	PF05063		0.0320602	NA	0	0	0
MGAM	CDG	PF00088|PF01055		NA	NA	0	0	0
MICAL1	CDG	PF00307|PF00412|PF01494|PF12130	x	NA	NA	0	0	0
MKI67	CDG	PF00498|PF08065|PF15276	x	0.00342992	6.09532e-05	0	0	0
MLLT10	HCD	PF13831|PF13832		NA	NA	0	0	0
MLLT3	HCD	PF03366		NA	5.35677e-32	0	0	0
MLLT4	HCD	PF00498|PF00595|PF00788|PF01843	x	0.000756303	0.0238712	0	0	0
MME	CDG	PF01431|PF05649		NA	NA	0	0	0	yes
MMP2	HCD	PF00040|PF00045|PF00413|PF01471		0.0395186	NA	0	0	0
MN1	HCD			NA	5.54071e-10	0	0	0
MSN	HCD	PF00373|PF00769|PF09379|PF09380	x	NA	NA	0	0	0
MTM1	CDG	PF02893|PF06602		NA	NA	0	0	0
MTOR	HCD	PF00454|PF02259|PF02260|PF08771|PF11865		0.00208366	0.000607998	0	0	0
MYB	HCD	PF07988|PF09316|PF13921		NA	NA	0	0	0
MYCBP2	CDG	PF00415|PF00630|PF08005|PF08239|PF13540|PF13639	x	NA	NA	0	0	0
MYH9	HCD	PF00063|PF00612|PF01576|PF02736	x	1.06785e-09	5.18676e-09	0	0	0	yes
MYO1D	CDG	PF00063|PF00612|PF06017	x	NA	NA	0	0	0
NAA15	CDG	PF07719|PF12569		NA	NA	0	0	0
NAV1	CDG			NA	NA	0	0	0
NAV3	HCD	PF00307|PF13173	x	NA	NA	0	0	0
NBEA	CDG	PF00400|PF02138|PF06469|PF13385|PF14844	x	0.045942	NA	0	0	0
NBPF10	HCD			NA	4.23108e-21	0	0	0
NCOA3	HCD	PF00989|PF07469|PF08815|PF08832|PF14598		NA	2.76542e-39	0	0	0
NCOA4	HCD	PF12489		NA	NA	0	0	0	yes
NCOR1	HCD	PF00249		NA	NA	0	0	0
NCOR2	HCD	PF00249		NA	7.44695e-23	0	0	0
NEB	HCD	PF00880|PF14604		0.000544648	NA	0	0	0
NEDD4L	HCD	PF00168|PF00397|PF00632	x	NA	2.13841e-05	0	0	0	yes
NEK1	CDG	PF00069	x	NA	NA	0	0	0
NEK9	CDG	PF00069|PF00415	x	1.62517e-24	NA	0	0	0
NF1	HCD	PF00616|PF13716		0.0435727	NA	0	0	0	yes
NFE2L2	HCD	PF03131		NA	7.65986e-08	0	0	0
NIN	HCD	PF13405		NA	NA	0	0	0
NIPBL	CDG	PF12765|PF12830		NA	6.66138e-08	0	0	0
NLRP3	HCD	PF02758|PF05729|PF13516|PF14484	x	0.000331826	0.000525079	0	0	0
NMT2	CDG	PF01233|PF02799		NA	NA	0	0	0
NONO	HCD	PF00076|PF08075	x	NA	NA	0	0	0
NOTCH1	HCD	PF00008|PF00023|PF00066|PF06816|PF07645|PF07684|PF11936|PF12661|PF12796|PF13637	x	0.00519891	NA	0	0	0	yes
NPM1	HCD	PF03066		NA	5.0426e-12	0	0	0	yes
NR1H2	HCD	PF00104|PF00105		NA	NA	0	0	0
NR4A2	HCD	PF00104|PF00105		NA	NA	0	0	0
NRAS	HCD	PF00071		7.331442984219e-315	1.47758e-113	0	0	0
NSD1	HCD	PF00628|PF00855|PF00856	x	0.0018008	NA	0	0	0
NUMA1	HCD			NA	NA	0	0	0
NUP214	HCD			NA	0.000303842	0	0	0
NUP93	HCD	PF04097		NA	0.000779946	0	0	0
NUP98	HCD	PF04096|PF12110		NA	0.000190101	0	0	0	yes
P4HB	CDG	PF00085|PF13848		NA	0.000213608	0	0	0
PABPC1	HCD	PF00076|PF00658	x	3.39643e-05	7.01728e-08	0	0	0
PABPC4	CDG	PF00076|PF00658	x	0.0079426	NA	0	0	0
PBRM1	HCD	PF00439|PF00505|PF01426	x	0.0227406	0.0163803	0	0	0	yes
PCBP1	HCD	PF00013	x	NA	0.0437426	0	0	0
PDGFRA	HCD	PF07679|PF07714|PF13895	x	1.0823e-277	NA	0	0	0
PDS5A	CDG			NA	NA	0	0	0
PHF6	HCD	PF13771		0.000885453	NA	0	0	0	yes
PHLDA1	HCD			NA	0.0182508	0	0	0
PIK3CA	HCD	PF00454|PF00613|PF00792|PF00794|PF02192		6.77272e-139	1.56899e-132	0	0	0
PIK3CB	HCD	PF00454|PF00613|PF00792|PF00794|PF02192		6.77272e-139	0.00527402	0	0	0
PIK3CG	HCD	PF00454|PF00613|PF00792|PF00794		6.77272e-139	NA	0	0	0
PIK3R1	HCD	PF00017|PF00620|PF07653	x	0.000585897	1.3279e-08	0	0	0
PIP5K1A	HCD	PF01504		NA	NA	0	0	0
PLCG1	HCD	PF00017|PF00018|PF00168|PF00387|PF00388|PF09279	x	NA	0.0169034	0	0	0
PLEC	HCD	PF00307|PF00681|PF03501	x	0.0446873	0.000121034	0	0	0
POLE	CDG	PF00136|PF03104|PF08490		2.81996e-06	1.10024e-05	0	0	0
POTEF	HCD	PF00022|PF12796|PF14915	x	0.0396357	NA	0	0	0
PPFIA4	CDG	PF00536|PF07647		NA	NA	0	0	0
PPP2R1A	HCD	PF02985		NA	3.04411e-06	0	0	0
PRDM2	CDG	PF00096|PF00856|PF13894	x	0.0148166	0.00030039	0	0	0	yes
PRDX6	CDG	PF00578|PF10417		NA	NA	0	0	0
PRKAR1A	HCD	PF00027|PF02197		0.0278791	NA	0	0	0	yes
PRKCD	HCD	PF00069|PF00130|PF00433	x	0.0420282	0.000513534	0	0	0	yes
PRPF8	HCD	PF01398|PF08082|PF08083|PF08084|PF10596|PF10597|PF10598|PF12134		0.0325728	NA	0	0	0
PRRC2A	CDG	PF07001		NA	NA	0	0	0
PSEN1	HCD	PF01080		NA	NA	0	0	0
PSMD11	CDG	PF01399		NA	NA	0	0	0
PSME3	CDG	PF02251|PF02252		NA	NA	0	0	0
PTEN	HCD	PF00782|PF10409		3.83798e-40	4.13696e-39	0	0	0	yes
PTPN11	HCD	PF00017|PF00102	x	0.00671019	0.0229013	0	0	0	yes
PTPN13	CDG	PF00102|PF00373|PF00595|PF09379|PF09380	x	0.00671019	NA	0	0	0	yes
PWP1	CDG	PF00400	x	4.69388e-43	NA	0	0	0
QKI	CDG	PF00013	x	NA	NA	0	0	0
RAB11FIP5	CDG	PF00168|PF09457	x	NA	0.00606361	0	0	0
RAC1	HCD	PF00071		5.85287e-158	1.85444e-14	0	0	0
RAD21	HCD	PF04824|PF04825		NA	NA	0	0	0
RAG1	CDG	PF00097|PF10426|PF12940	x	NA	NA	0	0	0
RALGAPA1	CDG	PF02145	x	NA	NA	0	0	0
RANBP2	HCD	PF00160|PF00515|PF00638|PF00641|PF12185	x	NA	NA	0	0	0
RANBP3	HCD	PF00638		NA	NA	0	0	0
RANGAP1	CDG	PF07834|PF13516	x	NA	6.60825e-07	0	0	0
RASA1	HCD	PF00017|PF00018|PF00168|PF00169|PF00616	x	0.0214196	NA	0	0	0
RB1	HCD	PF01857|PF01858|PF08934|PF11934		0.00102818	0.00178749	0	0	0	yes
RBFOX2	CDG	PF00076|PF12414	x	NA	NA	0	0	0
RBM10	CDG	PF00641|PF01585|PF14259	x	NA	2.59341e-06	0	0	0
RBMX	HCD	PF00076|PF08081	x	NA	0.000361509	0	0	0	yes
RHEB	HCD	PF00071		NA	0.00205813	0	0	0
RHOA	HCD	PF00071		5.85287e-158	0.000236273	0	0	0	yes
RIF1	CDG	PF12231		NA	NA	0	0	0
RNF111	CDG	PF13639|PF15303	x	NA	NA	0	0	0	yes
RNF213	HCD	PF00097	x	NA	NA	0	0	0
RNF43	HCD	PF13639	x	NA	1.6838e-22	0	0	0
RPGR	HCD	PF00415	x	NA	NA	0	0	0
RPL22	HCD	PF01776		6.92971e-45	6.81674e-46	0	0	0
RPL5	HCD	PF00861|PF14204		NA	NA	0	0	0	yes
RPP38	CDG	PF01248		NA	NA	0	0	0
RPSAP58	HCD	PF00318		4.12273e-13	1.07193e-13	0	0	0
RSRC1	CDG			NA	NA	0	0	0
RUNX1	HCD	PF00853|PF08504		0.0078923	0.00988423	0	0	0	yes
RXRA	HCD	PF00104|PF00105|PF11825		6.95011e-05	1.58847e-05	0	0	0
SEC23B	CDG	PF00626|PF04810|PF04811|PF04815|PF08033		0.0319277	NA	0	0	0
SETD2	HCD	PF00397|PF00856|PF08236	x	0.0018008	NA	0	0	0	yes
SETX	CDG	PF13086|PF13087		NA	NA	0	0	0
SF3B2	HCD	PF02037|PF04037|PF04046		NA	0.0104353	0	0	0
SGK1	HCD	PF00069|PF00433	x	0.0420282	NA	0	0	0
SH3PXD2A	CDG	PF00018|PF00787	x	NA	0.0190138	0	0	0
SIN3A	HCD	PF02671|PF08295		NA	NA	0	0	0
SLC25A10	CDG	PF00153		NA	NA	0	0	0
SLC3A2	CDG	PF00128		0.00242736	0.0174837	0	0	0
SMAD2	HCD	PF03165|PF03166		0.000309252	0.00161851	0	0	0	yes
SMAD4	HCD	PF03165|PF03166		3.83208e-17	1.01879e-17	0	0	0	yes
SMARCA4	HCD	PF00176|PF00271|PF00439|PF07529|PF07533|PF08880|PF14619	x	2.06604e-05	0.00313688	0	0	0	yes
SMARCAD1	CDG	PF00176|PF00271	x	0.0309221	NA	0	0	0
SMC1A	HCD	PF02463|PF06470	x	NA	NA	0	0	0
SMC3	HCD	PF02463|PF06470	x	NA	NA	0	0	0
SMC4	CDG	PF02463|PF06470	x	NA	NA	0	0	0
SMCHD1	CDG	PF06470|PF13589	x	NA	NA	0	0	0	yes
SMYD4	CDG	PF00856|PF01753|PF13414	x	NA	NA	0	0	0	yes
SOS1	HCD	PF00125|PF00169|PF00617|PF00618|PF00621	x	0.000248843	0.000207528	0	0	0
SOX17	HCD	PF00505|PF12067	x	NA	NA	0	0	0
SOX9	CDG	PF00505|PF12444	x	NA	NA	0	0	0
SPATA6	HCD	PF14909		NA	NA	0	0	0
SPEG	CDG	PF00069|PF07679	x	0.0420282	NA	0	0	0
SPEN	HCD	PF00076|PF07744|PF13893	x	3.39643e-05	9.3764e-07	0	0	0
SPOP	HCD	PF00651|PF00917		1.74028e-12	1.39491e-12	0	0	0	yes
SPTAN1	CDG	PF00018|PF00435|PF08726|PF13499	x	NA	NA	0	0	0
SRCAP	CDG	PF00176|PF00271|PF07529	x	2.06604e-05	0.000473036	0	0	0
SRRM2	CDG	PF08312		NA	NA	0	0	0
SSX2IP	CDG	PF11559		NA	NA	0	0	0
STAG2	HCD	PF08514		NA	NA	0	0	0
STAT3	HCD	PF00017|PF01017|PF02864|PF02865		0.0103554	NA	0	0	0	yes
STIP1	CDG	PF00515|PF13181	x	NA	NA	0	0	0
STK11	HCD	PF00069	x	1.62517e-24	0.000123826	0	0	0	yes
STK4	HCD	PF00069|PF11629	x	NA	0.00124525	0	0	0
SUZ12	HCD	PF09733		NA	0.0459741	0	0	0	yes
SVIL	CDG	PF00626|PF02209		NA	6.3574e-05	0	0	0
SYNE1	HCD	PF00307|PF00435|PF10541	x	NA	NA	0	0	0
TAF1	HCD	PF00439|PF09247|PF12157|PF15288	x	0.0157494	0.0427587	0	0	0
TANC2	CDG	PF12796|PF13414	x	NA	NA	0	0	0
TBL1XR1	HCD	PF00400|PF08513	x	NA	NA	0	0	0
TBX3	HCD	PF00907|PF12598		NA	NA	0	0	0
TCF12	HCD	PF00010		0.0106945	NA	0	0	0
TCF7	HCD	PF00505|PF08347	x	NA	NA	0	0	0
TCF7L2	HCD	PF00505|PF08347	x	NA	0.000889755	0	0	0	yes
TET2	HCD	PF12851		NA	NA	0	0	0	yes
TFDP1	HCD	PF02319|PF08781		NA	NA	0	0	0
TGFBR2	HCD	PF00069|PF08917	x	1.04113e-35	3.61338e-34	0	0	0	yes
TGIF1	HCD	PF05920		NA	0.000234946	0	0	0
TGOLN2	CDG			NA	NA	0	0	0
TICAM1	CDG	PF12721		NA	NA	0	0	0
TJP2	HCD	PF00595|PF00625|PF07653	x	NA	NA	0	0	0
TLR4	CDG	PF01582|PF12799|PF13516|PF13855	x	0.00442964	NA	0	0	0
TNFRSF10C	HCD	PF00020		NA	NA	0	0	0
TNKS1BP1	CDG	PF15327		NA	NA	0	0	0
TNPO1	CDG	PF03810|PF13513		NA	NA	0	0	0
TOM1	HCD	PF00790|PF03127		NA	NA	0	0	0
TOP3A	HCD	PF01131|PF01396|PF01751|PF06839		NA	NA	0	0	0
TOX4	HCD	PF00505	x	NA	2.61162e-05	0	0	0
TP53	HCD	PF00870|PF07710|PF08563		4.98115e-85	2.47042e-100	0	0	0	yes
TP53BP1	HCD	PF09038		NA	NA	0	0	0	yes
TPM1	CDG	PF00261		NA	NA	0	0	0
TPR	HCD	PF07926		NA	0.00070418	0	0	0
TRIM7	HCD	PF00622|PF00643|PF13765|PF15227	x	NA	NA	0	0	0
TRIO	HCD	PF00018|PF00069|PF00435|PF00621|PF07679|PF13716	x	NA	NA	0	0	0
TRIP11	HCD			NA	NA	0	0	0
TSC2	HCD	PF02145|PF03542|PF11864	x	NA	NA	0	0	0	yes
TTK	CDG	PF00069	x	NA	2.74704e-18	0	0	0
TUBA1A	HCD	PF00091|PF03953		NA	NA	0	0	0
TXNIP	HCD	PF00339|PF02752		NA	NA	0	0	0	yes
U2AF1	HCD	PF00642|PF13893		2.43479e-13	1.45541e-15	0	0	0
UBE2Z	CDG	PF00179		NA	NA	0	0	0
UBE4A	CDG	PF04564|PF10408		NA	NA	0	0	0
UHRF1BP1L	HCD	PF12624		NA	0.00284135	0	0	0
USP28	CDG	PF00443	x	NA	NA	0	0	0
USP9X	CDG	PF00443	x	NA	0.0187967	0	0	0
UTP14A	CDG	PF04615		NA	NA	0	0	0
VEZT	CDG	PF12632		NA	NA	0	0	0	yes
VHL	HCD	PF01847		0.00030435	6.49447e-05	0	0	0	yes
WHSC1	HCD	PF00505|PF00628|PF00855|PF00856	x	3.96917e-06	9.02216e-07	0	0	0
WHSC1L1	HCD	PF00855|PF00856	x	0.0018008	NA	0	0	0	yes
WRN	HCD	PF00270|PF00271|PF00570|PF01612|PF09382|PF14493	x	0.0309221	6.04719e-08	0	0	0
WT1	HCD			NA	NA	0	0	0	yes
ZEB2	CDG	PF05605|PF13465	x	2.46362e-07	NA	0	0	0
ZFHX3	HCD	PF00046|PF00096|PF12874	x	0.00617955	1.9716e-08	0	0	0	yes
ZFP36L1	HCD	PF00642|PF04553		2.43479e-13	NA	0	0	0
ZFP36L2	HCD	PF00642|PF04553		NA	NA	0	0	0	yes
ZMYM2	HCD	PF06467|PF12012	x	NA	9.03948e-08	0	0	0
ZMYM4	CDG	PF06467|PF12012	x	NA	0.0442136	0	0	0
ZMYND8	CDG	PF00439|PF00628|PF00855|PF01753|PF12064	x	0.0227406	0.0171374	0	0	0
ZNF132	HCD	PF00096|PF01352|PF13465	x	2.46362e-07	NA	0	0	0
ZNF300	HCD	PF01352|PF13465	x	2.46362e-07	NA	0	0	0
ZNF451	CDG	PF13894	x	NA	NA	0	0	0
ZNF703	CDG	PF12402		NA	NA	0	0	0
ZNF814	HCD	PF00096|PF01352|PF13465	x	2.46362e-07	4.58208e-27	0	0	0
ZNF844	HCD	PF01352|PF13465	x	0.0141184	7.5059e-07	0	0	0
ZNF91	HCD	PF00096|PF01352|PF13465	x	2.46362e-07	4.37844e-06	0	0	0
						0	0	0

## Sheet: Table S3
#LowMACA analysis on driver genes: summary result by Pfam and position
Pfam ID	Pfam Name	Multiple Aligned Position	Consensus Amino Acid	Trident Conservation Score	Genes Mutated in Multiple Align Position	Rank	Position Qvalue	ACC	ACYC	BLCA	BRCA	CELLLINE	CESC	CHOL	COADREAD	ESCA	ESCC	GBM	HNSC	KICH	KIRC	KIRP	LAML	LGG	LIHC	LUAD	LUSC	MBL	MM	MPNST	OV	PAAD	PCPG	PRAD	SCLC	SKCM	STAD	THCA	UCEC	UCS
PF00005	ABC_tran	58	R	1	ABCB1	HCD	0.00141248	0	0	0	0	0	0	0	0	0	0	0	0	0	0	0	0	0	1	2	0	1	0	0	0	0	0	3	0	0	0	0	2	0
PF00008	EGF	41	G	0.82837	NOTCH1	HCD	0.00519891	0	0	0	0	2	0	0	0	0	0	0	3	0	0	0	0	0	0	1	5	0	0	0	0	0	1	1	0	0	1	0	0	0
PF00010	HLH	2	R	1	MAX|TCF12	HCD|HCD	0.0461049	0	0	0	1	1	0	0	3	0	0	0	0	0	0	0	0	0	0	0	0	0	0	0	0	0	0	0	0	0	0	0	0	0
PF00010	HLH	12	R	1	MAX|TCF12	HCD|HCD	0.0106945	0	0	0	1	2	0	0	2	0	0	0	0	0	1	0	0	0	0	1	0	0	0	0	0	0	0	0	0	0	0	0	0	0
PF00017	SH2	27	R	0.178245	LYN|PIK3R1	HCD|HCD	0.000585897	0	0	0	1	4	0	0	3	0	0	0	0	0	0	0	0	0	0	0	0	0	0	0	0	0	0	0	0	1	0	0	8	0
PF00017	SH2	55	G	0.405343	JAK2|PIK3R1|PTPN11|RASA1	HCD|HCD|HCD|HCD	0.0214196	0	0	0	1	1	0	0	1	0	0	4	0	0	0	0	0	2	0	0	0	0	0	0	0	1	0	0	0	0	0	0	1	1
PF00017	SH2	105	D	0.902496	STAT3	HCD	0.0214196	0	0	0	0	1	0	0	0	0	0	0	2	0	0	0	0	0	0	0	0	0	1	0	0	0	0	0	0	0	1	0	0	0
PF00027	cNMP_binding	80	R	1	PRKAR1A	HCD	0.0278791	0	0	0	1	0	0	0	0	0	0	0	0	0	0	0	0	1	0	0	0	0	0	0	0	0	0	0	0	3	0	0	0	0
PF00046	Homeobox	4	R	1	CUX1|ZFHX3	CDG|HCD	0.00617955	0	0	0	0	0	1	0	1	1	0	0	1	0	0	0	0	0	0	0	0	0	0	0	0	0	0	0	0	2	2	0	1	0
PF00069	Pkinase	203	K	0.281047	CHEK2|CDK12|STK11|MAP2K4|MAP3K1|NEK9|TGFBR2	HCD|HCD|HCD|HCD|HCD|CDG|HCD	1.62517e-24	2	0	1	0	1	0	0	2	1	0	3	4	1	3	0	0	11	0	9	0	0	0	0	1	14	8	6	0	5	2	0	0	2
PF00069	Pkinase	266	D	1	ACVR1B|CDK12|TGFBR2|ACVR2A|SPEG|MAP3K4|STK11|MAP3K1|AKT1|PRKCD|SGK1	HCD|HCD|HCD|CDG|CDG|HCD|HCD|HCD|HCD|HCD|HCD	0.0420282	0	0	0	1	2	2	0	2	0	0	0	0	0	0	0	0	0	1	1	0	0	0	0	0	3	0	1	0	1	0	0	2	0
PF00069	Pkinase	328	R	0.678584	ACVR1B|ACVR2A|CDK12	HCD|CDG|HCD	0.0394398	0	0	0	0	2	0	0	2	0	0	0	0	0	0	0	0	0	0	1	0	0	0	0	0	3	0	0	0	0	0	0	0	0
PF00069	Pkinase	329	D	0.67724	ACVR2A|CDK12	CDG|HCD	4.76293e-27	0	0	0	1	37	0	1	17	0	0	0	1	0	0	0	0	0	0	0	0	0	0	0	0	0	0	1	0	1	10	0	0	0
PF00069	Pkinase	339	S	0.4028	MAP2K4|STK11|CHEK2|TGFBR2|MAST2	HCD|HCD|HCD|HCD|HCD	0.0348344	0	0	1	1	8	0	0	0	0	0	0	0	0	0	0	0	0	0	3	2	0	0	0	0	1	0	0	0	1	0	0	0	0
PF00071	Ras	8	G	0.50673	HRAS|KRAS|NRAS	HCD|HCD|HCD	7.331442984219e-315	0	1	17	6	134	7	6	160	3	0	4	9	0	0	2	7	0	1	183	0	0	12	0	2	149	0	1	0	9	16	1	38	7
PF00071	Ras	9	G	0.300425	NRAS|KRAS|HRAS	HCD|HCD|HCD	5.97961e-49	0	0	6	1	24	2	2	31	0	0	0	6	0	0	0	6	0	1	20	3	1	14	0	0	0	2	0	0	6	10	0	9	0
PF00071	Ras	25	V	0.421648	RAC1	HCD	8.69794e-05	0	0	0	0	2	0	0	0	0	0	0	2	0	0	0	0	0	0	0	0	0	0	0	0	0	0	0	0	26	0	0	1	0
PF00071	Ras	57	Q	0.789242	HRAS|NRAS|KRAS|RAC1|RHOA	HCD|HCD|HCD|HCD|HCD	5.85287e-158	0	0	16	2	55	0	0	19	0	0	1	3	1	0	0	7	1	2	15	3	0	41	0	2	12	16	7	0	134	5	51	7	0
PF00071	Ras	158	A	1	ARHGAP35|KRAS|NRAS|RAC1|RHOA	HCD|HCD|HCD|HCD|HCD	3.23579e-06	0	0	1	0	10	2	0	15	0	0	0	2	0	0	0	1	0	0	2	0	0	3	0	0	0	0	0	0	0	2	0	0	0
PF00076	RRM_1	66	D	0.268988	PABPC1|PABPC4	HCD|CDG	0.0079426	0	0	0	1	0	0	0	0	0	0	0	0	0	3	3	0	0	0	0	0	0	0	0	0	1	1	3	0	0	0	0	0	0
PF00076	RRM_1	71	K	0.293193	PABPC1|SPEN	HCD|HCD	3.39643e-05	0	0	1	1	0	0	0	0	0	0	1	0	0	0	0	0	1	0	0	0	0	0	0	0	15	0	0	0	1	0	0	0	0
PF00096	zf-C2H2	18	R	0.258486	MECOM|PRDM2	HCD|CDG	0.0148166	0	0	0	0	4	0	0	3	0	0	0	0	0	0	0	0	1	0	1	0	0	0	0	0	1	0	0	0	1	0	0	6	0
PF00102	Y_phosphatase	198	G	1	PTPN11	HCD	0.0410763	0	0	0	0	0	0	0	1	0	0	0	0	0	0	0	0	0	0	0	0	0	0	0	0	0	0	0	0	2	2	0	0	0
PF00102	Y_phosphatase	240	Q	1	PTPN11|PTPN13	HCD|CDG	0.00671019	0	0	0	0	1	0	0	0	0	0	2	0	0	0	0	2	0	1	0	0	0	0	0	0	0	0	0	0	2	0	0	0	0
PF00104	Hormone_recep	198	T	0.216226	RXRA	HCD	6.95011e-05	0	0	12	0	0	0	0	0	0	0	0	0	0	0	0	0	0	1	0	0	0	0	0	0	0	0	0	0	0	0	0	0	0
PF00128	Alpha-amylase	79	K	1	SLC3A2	CDG	0.00242736	0	0	0	0	0	0	0	0	0	0	0	0	0	0	0	0	1	0	0	0	0	0	0	0	4	0	0	0	0	1	0	0	0
PF00129	MHC_I	54	Q	1	HLA-A	HCD	4.47056e-11	2	0	3	0	0	0	0	0	0	0	0	6	0	0	0	0	4	0	0	1	0	0	0	0	3	2	4	0	3	1	0	0	0
PF00155	Aminotran_1_2	299	R	1	GOT2	HCD	0.00200616	0	0	0	0	0	0	0	0	0	0	0	1	0	0	0	0	1	0	2	0	0	0	0	0	0	0	3	0	0	0	0	1	0
PF00168	C2	86	F	0.138669	DAB2IP	CDG	0.00380964	0	0	0	0	0	0	0	0	0	0	0	0	0	0	0	0	0	0	0	0	0	0	0	0	8	0	0	0	0	0	0	0	0
PF00169	PH	15	A	0.163346	AKT1	HCD	2.22126e-18	0	0	5	20	1	2	0	2	0	0	0	1	0	0	0	0	0	1	3	1	0	0	0	0	0	0	5	0	1	2	2	0	0
PF00180	Iso_dh	96	R	1	IDH2	HCD	1.10475e-06	0	0	0	0	0	0	0	1	0	0	0	0	0	0	0	17	0	0	0	0	0	1	0	0	0	0	0	0	0	0	0	0	0
PF00180	Iso_dh	128	R	1	IDH1|IDH2	HCD|HCD	2.92517e-129	0	1	1	1	3	0	9	2	0	0	16	0	0	0	0	22	232	6	2	0	1	3	0	0	0	1	6	0	17	0	0	0	0
PF00183	HSP90	414	R	1	HSP90AB1	HCD	0.00568334	0	0	1	0	0	0	0	0	0	0	0	0	0	0	0	0	0	0	0	0	0	0	0	0	3	0	1	0	0	2	0	1	0
PF00250	Fork_head	7	I	1	FOXA1	HCD	0.034565	0	0	0	5	0	0	0	0	0	0	0	0	0	0	0	0	0	0	1	0	0	0	0	0	0	0	0	0	0	0	0	0	0
PF00250	Fork_head	57	D	1	FOXA1	HCD	0.0293693	0	0	1	3	0	0	0	0	0	0	0	0	0	0	0	0	0	0	0	0	0	0	0	0	0	0	3	0	0	0	0	0	0
PF00250	Fork_head	85	F	1	FOXA1	HCD	0.0123628	0	0	0	1	0	0	0	0	0	0	0	0	0	0	0	0	0	0	0	0	0	0	0	0	0	0	7	0	0	0	0	0	0
PF00250	Fork_head	86	E	1	FOXA1|FOXA2	HCD|HCD	0.034565	0	0	0	1	0	0	0	0	0	0	0	0	0	0	0	0	0	0	0	0	0	0	0	0	0	0	3	0	1	0	0	1	0
PF00271	Helicase_C	33	R	0.783835	CHD4|DDX3X|SMARCA4|EIF4A2|SMARCAD1|WRN	HCD|CDG|HCD|HCD|CDG|HCD	0.0309221	0	0	2	0	1	0	0	1	0	1	0	0	0	0	0	0	0	0	1	0	1	1	0	0	1	0	1	0	1	1	0	0	1
PF00271	Helicase_C	109	R	0.7817	ATRX|CHD4|EIF4A2|CHD7|DDX3X|SMARCA4|SRCAP	HCD|HCD|HCD|CDG|CDG|HCD|CDG	2.06604e-05	0	0	0	1	2	1	0	1	1	0	1	0	0	0	0	0	2	1	0	0	3	0	0	0	1	0	1	0	2	2	0	3	0
PF00318	Ribosomal_S2	94	Q	1	RPSAP58	HCD	4.12273e-13	0	0	0	0	0	0	0	0	0	0	7	12	0	0	0	0	0	0	9	0	0	0	0	0	0	0	0	0	0	2	0	0	0
PF00400	WD40	18	T	0.140648	APAF1|FBXW7|PWP1	HCD|HCD|CDG	4.69388e-43	0	1	6	3	21	7	2	31	1	2	0	5	0	0	0	0	0	0	1	5	0	0	0	2	0	0	0	0	2	13	0	15	11
PF00400	WD40	46	A	0.158802	FBXW7|PWP1	HCD|CDG	0.00016907	0	0	2	2	7	4	0	3	0	0	0	1	0	0	0	0	0	1	0	1	0	0	0	0	0	0	0	0	1	3	0	1	3
PF00413	Peptidase_M10	44	R	1	MMP2	HCD	0.0395186	0	0	0	0	2	0	0	1	0	0	0	0	0	0	0	0	0	0	0	0	0	0	0	0	0	0	0	0	2	1	0	0	0
PF00414	MAP1B_neuraxin	3	R	0.14992	MAP1B	CDG	0.0219799	0	0	0	2	0	0	0	1	0	0	0	0	0	0	0	0	0	0	2	0	0	0	0	0	0	0	0	0	0	2	0	0	0
PF00439	Bromodomain	53	R	0.388537	PBRM1|TAF1|ZMYND8	HCD|HCD|CDG	0.0227406	0	0	0	0	1	0	1	2	0	0	0	0	0	2	0	0	0	0	1	0	0	0	0	0	0	0	1	0	2	0	0	0	1
PF00454	PI3_PI4_kinase	35	S	0.397076	MTOR	HCD	0.00208366	0	0	0	0	1	2	0	1	0	0	0	0	0	1	1	0	0	0	0	0	0	0	0	0	0	0	0	0	2	0	0	3	0
PF00503	G-alpha	225	R	1	GNAS	HCD	1.9687e-14	1	0	0	3	5	1	2	4	0	0	0	1	0	0	0	0	0	3	2	0	0	0	0	0	7	0	0	0	1	5	0	0	0
PF00514	Arm	6	K	0.315628	APC|CTNNB1|CTNND1	HCD|HCD|HCD	0.0087865	0	0	0	0	0	0	0	4	0	0	0	0	0	0	0	0	0	0	2	0	0	0	0	0	0	0	1	0	0	2	0	3	0
PF00533	BRCT	1	Q	0.42062	BRCA1	HCD	0.00329926	0	0	0	1	0	0	0	0	0	0	0	0	0	0	0	0	0	0	0	0	0	0	0	6	0	0	0	0	0	0	0	0	0
PF00613	PI3Ka	27	E	0.358795	PIK3CA|PIK3CB|PIK3CG	HCD|HCD|HCD	6.77272e-139	0	0	43	84	27	26	0	31	3	2	6	23	0	3	1	0	3	1	9	10	0	0	0	1	0	0	6	1	3	12	0	15	5
PF00616	RasGAP	21	R	1	NF1|RASA1	HCD|HCD	0.0435727	0	0	0	0	0	0	0	1	0	0	0	2	0	0	0	1	0	0	0	0	0	0	0	0	0	0	0	0	1	0	0	1	0
PF00616	RasGAP	73	E	1	RASA1	HCD	0.0435727	0	0	0	0	2	0	0	0	1	0	0	0	0	0	0	0	0	0	0	0	0	0	0	0	0	0	0	0	0	2	0	0	0
PF00616	RasGAP	193	Q	1	RASA1|NF1	HCD|HCD	0.0435727	0	0	0	1	0	0	0	0	0	0	2	1	0	0	0	0	0	1	0	0	0	0	0	0	0	0	0	0	0	0	0	0	0
PF00621	RhoGEF	30	N	0.221733	SOS1	HCD	0.000248843	0	0	0	0	5	0	0	0	0	0	0	0	0	0	0	0	0	0	3	0	0	0	0	0	0	0	0	0	0	0	0	3	0
PF00636	Ribonuclease_3	132	E	1	DICER1	HCD	0.0166498	0	0	0	0	0	0	0	2	0	0	1	0	0	0	0	0	0	0	0	0	0	0	0	0	0	0	0	0	0	0	1	2	0
PF00642	zf-CCCH	22	H	0.224851	U2AF1|ZFP36L1	HCD|HCD	2.43479e-13	0	0	5	0	0	2	0	0	0	0	0	0	0	0	0	7	0	0	13	0	0	0	0	0	3	0	1	0	0	0	0	2	2
PF00656	Peptidase_C14	199	R	1	CASP8	HCD	0.0495099	0	0	0	0	1	0	0	2	0	0	0	1	0	0	0	0	0	0	0	0	0	0	0	0	1	0	0	0	1	0	0	0	0
PF00656	Peptidase_C14	202	R	1	CASP8	HCD	0.0495099	0	0	0	0	1	1	0	0	0	0	0	2	0	0	0	0	0	0	0	0	0	0	0	0	0	0	0	0	0	0	0	1	0
PF00656	Peptidase_C14	232	Q	1	CASP8	HCD	0.0495099	0	0	0	1	0	1	0	0	0	0	0	3	0	0	0	0	0	0	0	0	0	0	0	0	0	0	0	0	0	0	0	0	0
PF00656	Peptidase_C14	238	R	1	CASP8	HCD	0.0495099	0	0	0	0	0	0	0	1	0	0	0	0	0	0	0	0	0	0	0	0	0	0	0	0	0	0	0	0	0	4	0	0	0
PF00664	ABC_membrane	12	G	1	ABCB1	HCD	0.0160515	0	0	0	0	0	0	0	0	0	0	0	1	0	1	0	0	0	1	0	0	0	0	0	1	0	0	0	0	3	0	0	0	0
PF00681	Plectin	6	A	0.45736	DST|EPPK1|MACF1|PLEC	CDG|CDG|CDG|HCD	0.0446873	0	0	1	0	2	0	0	1	0	0	0	1	0	0	0	0	1	0	1	1	0	0	0	0	1	0	1	0	6	0	0	1	0
PF00681	Plectin	19	G	0.343944	DST|EPPK1|PLEC	CDG|CDG|HCD	0.0446873	0	0	1	0	7	0	0	0	0	0	0	2	0	0	0	0	0	0	1	0	0	0	0	0	1	0	0	0	3	2	0	0	0
PF00757	Furin-like	113	A	1	EGFR|ERBB2|ERBB4	HCD|HCD|CDG	1.25964e-12	0	0	0	0	4	0	0	0	0	0	27	1	0	0	0	0	3	0	0	0	0	0	0	0	0	0	0	0	1	0	0	0	0
PF00757	Furin-like	130	S	1	ERBB2|ERBB4	HCD|CDG	7.43657e-11	0	0	8	5	1	4	0	1	0	0	0	0	0	0	0	0	0	0	3	0	0	0	0	1	0	0	0	0	0	5	0	1	0
PF00782	DSPc	26	L	1	PTEN	HCD	0.00773844	0	0	0	1	3	0	0	0	0	0	2	0	0	0	0	0	0	1	0	0	0	0	0	0	0	0	2	0	1	0	0	4	0
PF00782	DSPc	86	R	1	PTEN	HCD	3.83798e-40	0	1	2	3	13	3	1	5	0	0	9	0	0	1	0	0	0	0	0	1	0	0	0	0	0	0	2	2	2	1	0	57	3
PF00792	PI3K_C2	16	E	0.392589	PIK3CA|PIK3CB	HCD|HCD	0.0354173	0	0	1	2	1	1	0	0	0	0	0	1	0	0	0	0	0	0	0	0	0	0	0	0	0	0	0	0	0	1	0	1	0
PF00792	PI3K_C2	124	E	0.38888	PIK3CA|PIK3CB	HCD|HCD	3.28059e-09	0	0	3	8	1	0	0	0	0	0	1	1	0	0	0	0	4	0	1	1	0	0	0	0	0	0	0	0	0	3	0	2	0
PF00853	Runt	49	D	1	RUNX1	HCD	0.0078923	0	0	0	7	0	0	0	0	0	0	0	0	0	0	0	1	0	0	0	0	0	0	0	0	0	0	0	0	0	0	0	0	0
PF00853	Runt	127	R	1	RUNX1	HCD	0.0107476	0	0	0	0	0	0	0	1	0	0	0	0	0	0	0	5	0	0	1	0	0	0	0	0	0	0	0	0	0	0	0	0	0
PF00855	PWWP	72	Q	0.238983	WHSC1	HCD	3.96917e-06	0	0	0	1	12	0	0	0	0	0	0	4	0	0	1	0	0	0	0	0	0	0	0	0	0	0	0	0	0	0	0	0	0
PF00856	SET	262	Y	0.673542	EZH2|KMT2D|WHSC1|WHSC1L1	HCD|HCD|HCD|HCD	0.0223272	0	0	0	0	2	0	0	0	0	0	0	0	0	0	0	0	0	0	0	0	0	0	0	0	0	0	1	0	7	0	0	0	0
PF00856	SET	269	E	0.176176	NSD1|SETD2|WHSC1|WHSC1L1	HCD|HCD|HCD|HCD	0.0018008	0	0	0	1	9	0	0	0	0	0	0	0	0	1	0	0	0	0	1	0	0	1	0	0	0	0	0	0	1	0	0	0	0
PF00856	SET	309	R	0.751477	KMT2A|EZH2|KMT2D|NSD1|SETD2|WHSC1L1|KMT2C|WHSC1	HCD|HCD|HCD|HCD|HCD|HCD|HCD|HCD	0.00362779	0	0	0	1	1	0	0	1	0	0	0	0	0	2	0	1	0	2	0	1	0	1	0	0	0	0	1	0	0	1	0	1	0
PF00870	P53	31	T	1	TP53	HCD	0.0283692	1	0	1	3	0	0	0	5	1	0	0	2	0	0	0	0	4	0	2	3	0	0	0	2	1	0	0	2	1	4	0	0	0
PF00870	P53	32	Y	1	TP53	HCD	1.09734e-11	0	0	0	7	12	0	0	3	1	0	2	4	0	0	0	1	2	4	3	1	0	1	0	6	3	0	8	1	2	4	0	0	1
PF00870	P53	38	K	1	TP53	HCD	0.00717174	1	0	4	6	7	1	0	2	1	0	1	1	0	0	0	0	0	0	2	1	0	0	0	5	0	0	1	0	0	1	0	0	1
PF00870	P53	41	C	1	TP53	HCD	0.00378607	1	0	2	5	6	0	0	1	3	2	1	2	0	0	0	0	0	1	3	1	0	0	0	2	2	0	3	0	0	2	0	0	0
PF00870	P53	58	P	1	TP53	HCD	0.0013867	0	0	4	0	9	0	0	5	1	0	1	2	0	0	0	0	3	0	3	0	0	0	0	1	3	0	1	0	1	4	0	0	0
PF00870	P53	63	V	1	TP53	HCD	0.000402489	0	0	2	5	9	0	0	0	0	0	1	3	0	0	0	0	0	3	7	3	0	0	0	5	0	0	2	1	0	0	0	0	0
PF00870	P53	64	R	1	TP53	HCD	2.68238e-09	0	0	3	1	8	0	1	3	1	0	3	2	0	1	0	0	3	3	13	8	1	0	0	0	0	0	1	2	0	2	0	2	0
PF00870	P53	69	Y	1	TP53	HCD	0.0439767	0	0	1	4	4	0	0	1	0	2	0	2	0	0	0	0	1	1	4	3	0	0	0	4	0	0	1	1	1	0	0	0	1
PF00870	P53	79	V	1	TP53	HCD	0.013526	1	0	0	4	2	0	0	2	0	1	0	7	0	0	0	0	3	0	3	0	0	0	0	1	2	0	2	1	1	2	0	1	0
PF00870	P53	81	R	1	TP53	HCD	2.17468e-47	0	0	6	21	26	0	2	39	9	3	8	11	0	0	0	0	3	1	4	3	1	0	0	8	2	0	6	0	1	12	0	2	2
PF00870	P53	82	C	1	TP53	HCD	7.01195e-08	0	0	1	9	4	0	0	6	3	2	1	2	1	0	0	1	3	1	3	2	0	0	0	6	2	0	3	0	0	5	0	0	1
PF00870	P53	85	H	1	TP53	HCD	3.62311e-14	0	0	4	8	9	0	0	0	0	3	4	9	0	0	0	1	7	2	3	5	0	0	0	5	2	0	2	2	1	3	0	1	3
PF00870	P53	93	G	1	TP53	HCD	1.10872e-06	0	0	2	7	9	0	0	0	1	1	0	3	1	0	0	0	1	2	6	1	0	0	0	8	1	0	0	1	3	2	0	0	2
PF00870	P53	99	H	1	TP53	HCD	6.89102e-12	0	0	5	13	8	0	0	3	3	0	0	7	0	0	1	1	4	5	0	4	0	0	0	4	1	0	2	1	0	1	0	2	3
PF00870	P53	101	I	1	TP53	HCD	0.000848351	0	0	0	7	2	0	0	3	1	1	2	2	0	0	0	1	3	2	1	1	0	1	0	9	0	0	2	0	0	2	0	0	1
PF00870	P53	102	R	1	TP53	HCD	2.26047e-11	0	0	1	10	4	0	0	7	2	4	3	8	1	0	0	0	3	0	4	1	0	1	0	3	4	0	1	1	4	5	0	0	0
PF00870	P53	119	R	1	TP53	HCD	7.55349e-29	1	1	6	9	15	0	1	15	7	2	2	11	3	1	0	0	2	4	4	4	0	0	0	2	2	0	6	0	9	7	0	3	1
PF00870	P53	126	Y	1	TP53	HCD	1.95583e-17	0	0	1	16	14	0	0	2	0	0	3	4	1	0	1	0	6	5	3	2	0	0	0	11	1	0	5	1	1	2	0	3	1
PF00870	P53	130	E	1	TP53	HCD	0.0246012	0	0	0	3	10	0	0	0	0	1	0	2	1	0	0	0	1	0	5	2	0	0	0	3	0	0	1	1	1	1	0	0	0
PF00870	P53	131	V	1	TP53	HCD	0.00870291	0	0	0	5	11	0	0	0	0	0	2	2	1	0	0	1	0	1	4	1	0	0	0	3	0	0	0	1	0	2	0	0	0
PF00870	P53	140	Y	1	TP53	HCD	0.0494495	1	0	1	3	8	0	0	1	0	2	2	2	0	1	0	0	0	1	0	3	0	0	0	3	0	0	1	1	0	1	0	0	0
PF00870	P53	143	M	1	TP53	HCD	0.00717174	0	0	0	1	8	0	0	5	1	2	0	3	0	0	0	0	2	0	4	1	0	0	0	3	0	0	1	0	0	3	0	1	0
PF00870	P53	144	C	1	TP53	HCD	0.000485439	0	0	2	6	6	1	0	2	1	1	4	3	0	0	0	0	1	1	2	0	0	1	0	4	1	0	0	0	0	1	0	2	2
PF00870	P53	147	S	1	TP53	HCD	1.57439e-06	0	0	5	7	10	0	0	1	1	0	0	0	1	1	1	0	1	0	1	0	0	0	0	5	1	0	0	0	5	2	0	4	3
PF00870	P53	151	G	1	TP53	HCD	8.8417e-20	0	0	2	6	14	0	0	7	3	3	4	9	0	0	0	0	4	2	8	5	0	0	0	9	2	0	6	0	0	7	0	0	1
PF00870	P53	154	R	1	TP53	HCD	1.32073e-81	0	0	19	11	67	0	1	24	11	2	10	14	0	1	0	1	9	6	9	4	1	1	0	17	8	0	8	1	5	12	0	9	7
PF00870	P53	155	R	1	TP53	HCD	9.67579e-07	0	0	1	0	8	0	0	0	1	0	2	4	0	0	0	0	0	10	10	3	1	0	0	1	0	0	3	4	0	1	0	2	1
PF00870	P53	167	S	1	TP53	HCD	0.0180988	0	0	1	3	8	0	0	2	0	1	0	2	0	1	0	0	2	1	4	1	0	0	0	3	0	0	1	0	0	2	0	0	1
PF00870	P53	172	G	1	TP53	HCD	1.83546e-07	0	0	3	3	7	0	0	1	0	2	2	5	0	0	0	0	3	2	10	1	0	0	0	4	1	0	2	3	1	1	0	1	1
PF00870	P53	178	V	1	TP53	HCD	0.0450266	0	0	1	3	6	0	1	4	0	0	1	1	0	1	0	0	0	0	4	0	1	0	0	3	1	0	1	0	0	2	0	1	0
PF00870	P53	179	R	1	TP53	HCD	4.98115e-85	1	0	11	25	34	0	0	22	8	6	8	13	0	1	0	1	43	3	15	6	1	1	1	21	5	0	8	3	1	19	0	9	4
PF00870	P53	184	P	1	TP53	HCD	5.72683e-05	0	0	1	4	8	0	0	4	2	0	2	5	0	0	0	0	2	0	3	4	0	1	0	2	0	0	2	0	2	0	0	2	0
PF00870	P53	186	R	1	TP53	HCD	1.10138e-05	0	0	13	5	8	1	0	0	1	0	0	4	0	0	0	1	3	1	4	1	0	0	0	1	0	0	0	1	2	0	0	0	1
PF00870	P53	188	R	1	TP53	HCD	2.57207e-17	0	0	2	3	6	0	0	11	4	3	6	12	1	0	0	0	4	1	6	3	1	0	0	6	3	0	4	0	2	9	0	1	0
PF00870	P53	191	E	1	TP53	HCD	7.55376e-05	0	0	16	6	6	2	1	1	0	0	0	2	0	0	0	0	0	0	4	0	0	0	0	0	0	1	1	1	0	2	0	0	0
PF00870	P53	192	E	1	TP53	HCD	0.0257701	0	0	1	5	3	0	0	4	0	1	0	3	0	0	0	1	1	2	3	0	0	0	0	1	0	0	0	2	2	3	0	0	0
PF00880	Nebulin	22	E	0.303544	NEB	HCD	0.000544648	0	0	0	0	0	0	0	9	2	0	0	0	0	0	0	0	0	1	3	1	0	0	0	1	0	0	0	0	8	3	0	8	0
PF00888	Cullin	472	E	1	CUL1	HCD	0.0118903	0	0	2	0	0	1	0	0	0	0	0	1	0	0	0	0	0	0	0	1	1	0	0	0	0	0	0	0	0	1	0	0	0
PF00917	MATH	50	Y	1	SPOP	HCD	0.00345599	0	0	0	0	0	0	0	0	0	0	0	0	0	0	0	0	0	0	0	0	0	0	0	0	0	0	9	0	0	0	0	0	0
PF00917	MATH	65	F	1	SPOP	HCD	0.000795938	0	0	0	0	0	0	0	0	0	0	0	0	0	0	0	0	0	0	0	0	0	0	0	0	0	0	10	0	0	0	0	0	0
PF00917	MATH	94	W	1	SPOP	HCD	0.000309916	0	0	0	0	0	0	0	0	0	0	0	0	0	0	0	0	0	0	0	0	0	0	0	0	0	0	11	0	0	0	0	1	0
PF00917	MATH	96	F	1	SPOP	HCD	1.74028e-12	0	0	0	0	0	0	0	0	0	0	0	0	0	0	0	0	0	0	0	0	0	0	0	0	0	0	32	0	0	0	0	0	0
PF01030	Recep_L_domain	67	R	0.642046	EGFR|ERBB2|ERBB4	HCD|HCD|CDG	0.000478891	0	0	1	0	1	0	0	2	0	0	6	0	0	0	0	0	2	0	0	0	0	0	0	0	0	0	0	0	1	1	0	0	0
PF01344	Kelch_1	12	G	0.416719	KEAP1|LZTR1	HCD|HCD	0.00423161	0	0	0	0	0	0	0	0	0	0	0	2	0	0	0	0	0	0	4	3	0	0	0	0	0	0	0	0	1	0	0	2	0
PF01576	Myosin_tail_1	285	E	1	MYH9	HCD	1.06785e-09	0	0	0	0	0	1	0	0	0	0	0	0	0	0	0	0	0	0	0	0	0	0	0	0	18	0	1	0	0	1	0	0	0
PF01776	Ribosomal_L22e	3	K	1	RPL22	HCD	6.92971e-45	2	0	1	4	55	0	0	1	0	0	1	1	0	0	0	0	0	0	0	0	0	0	0	0	0	0	3	0	2	9	0	27	1
PF01843	DIL	107	E	1	MLLT4	HCD	0.000756303	0	0	0	0	0	0	0	0	0	0	1	1	0	0	0	0	0	0	0	0	0	0	0	0	5	0	0	0	1	0	0	0	0
PF01847	VHL	8	S	1	VHL	HCD	0.0133624	0	0	0	0	0	0	0	0	0	0	0	0	0	10	0	0	0	0	0	0	0	0	0	0	0	0	0	0	0	0	0	0	0
PF01847	VHL	32	L	1	VHL	HCD	0.0377261	0	0	0	0	0	0	0	0	0	0	0	0	0	9	0	0	0	0	0	0	0	0	0	0	0	0	0	0	0	0	0	0	0
PF01847	VHL	57	G	1	VHL	HCD	0.0111092	0	0	0	0	0	0	0	0	0	0	0	0	0	11	0	0	0	0	0	0	0	0	0	0	0	0	0	0	0	0	0	0	0
PF01847	VHL	98	V	1	VHL	HCD	0.00030435	0	0	0	0	1	0	0	0	0	0	0	0	0	14	0	0	0	0	0	0	0	0	0	0	0	0	0	0	1	0	0	0	0
PF01857	RB_B	10	V	1	RB1	HCD	0.0116444	0	0	0	0	2	0	0	0	0	0	2	0	0	1	0	0	0	0	0	0	0	0	0	0	0	0	0	1	2	0	0	0	0
PF01857	RB_B	58	Q	1	RB1	HCD	0.0224448	0	0	0	0	2	0	0	0	0	0	1	1	0	0	0	0	0	0	0	0	0	0	0	1	0	0	0	2	0	0	0	0	0
PF01858	RB_A	33	N	1	RB1	HCD	0.0054655	0	0	5	0	0	0	0	0	0	0	1	0	0	0	0	0	0	0	0	0	0	0	0	0	0	0	1	1	0	0	0	1	0
PF01858	RB_A	73	R	1	RB1	HCD	0.00702868	0	0	1	0	1	0	0	0	0	0	3	0	0	0	0	0	1	1	0	1	0	0	0	0	0	0	0	0	0	0	0	0	0
PF01858	RB_A	180	R	1	RB1	HCD	0.00102818	0	0	2	1	4	0	1	0	0	0	0	0	0	0	0	0	0	1	0	0	0	0	0	1	0	0	0	0	0	1	0	0	0
PF02192	PI3K_p85B	8	R	1	PIK3CA|PIK3CB	HCD|HCD	3.15328e-06	1	0	0	0	5	1	0	0	0	0	1	0	0	0	0	0	0	0	0	1	0	0	0	0	0	0	1	0	0	2	0	6	0
PF02192	PI3K_p85B	51	E	1	PIK3CA	HCD	0.00513541	0	0	0	3	0	1	0	1	0	0	2	0	0	1	0	0	0	0	1	0	0	0	0	0	0	0	0	0	0	0	0	1	0
PF02192	PI3K_p85B	58	R	1	PIK3CA	HCD	5.15808e-13	0	0	3	2	4	0	0	5	0	0	3	1	0	0	0	0	0	0	0	0	0	0	0	0	0	0	1	0	0	4	0	11	1
PF02192	PI3K_p85B	63	R	1	PIK3CA|PIK3CB	HCD|HCD	0.000179007	0	0	1	1	1	1	0	0	0	0	0	0	0	0	0	0	0	0	0	0	0	0	0	0	0	0	0	0	0	3	0	6	0
PF02257	RFX_DNA_binding	26	R	1	ARID2	HCD	0.0232041	0	0	0	0	0	0	0	0	1	0	0	0	0	0	0	0	1	0	0	0	0	0	0	0	0	0	0	0	3	0	0	0	0
PF02259	FAT	50	R	0.385611	ATM|ATR	HCD|HCD	0.0435787	0	0	0	0	2	0	0	0	0	0	0	0	0	0	0	0	0	0	0	0	0	0	0	0	0	0	0	0	0	1	0	4	0
PF02865	STAT_int	45	A	1	STAT3	HCD	0.0103554	0	0	0	0	2	0	0	1	0	0	0	0	0	0	0	0	0	0	0	0	0	0	0	0	1	0	1	0	0	1	0	0	0
PF03104	DNA_pol_B_exo1	201	P	1	POLE	CDG	2.81996e-06	0	0	0	1	1	0	0	3	0	0	0	0	0	0	0	0	0	0	0	0	0	0	0	0	1	0	0	0	0	0	0	8	1
PF03104	DNA_pol_B_exo1	326	V	1	POLE	CDG	0.00146703	0	0	0	0	0	0	0	2	0	0	0	0	0	0	0	0	0	0	0	0	0	0	0	0	0	0	0	0	0	1	0	5	0
PF03143	GTP_EFTU_D3	100	T	1	EEF1A1	HCD	0.000610812	0	0	0	0	0	0	0	0	0	0	1	0	0	0	0	0	0	8	0	0	0	0	0	0	0	0	0	0	0	0	0	0	0
PF03166	MH2	35	D	1	SMAD2|SMAD4	HCD|HCD	0.00125733	0	0	0	0	2	0	0	2	1	0	0	0	0	0	0	0	0	0	2	0	0	0	0	0	1	0	1	0	0	1	0	0	0
PF03166	MH2	40	P	1	SMAD4|SMAD2	HCD|HCD	0.00125733	0	0	0	0	1	0	0	6	1	0	0	0	0	0	0	0	0	0	1	0	0	0	0	0	0	0	0	0	0	1	0	0	0
PF03166	MH2	45	R	1	SMAD4	HCD	3.83208e-17	0	0	0	1	6	2	0	15	3	0	0	2	0	0	0	0	0	0	2	0	0	0	0	0	4	0	0	0	0	7	0	0	0
PF03166	MH2	56	R	1	SMAD2	HCD	0.00316233	0	0	0	0	3	0	0	3	1	0	0	0	0	0	0	0	0	0	0	0	0	0	0	0	0	0	0	0	0	2	0	0	0
PF03166	MH2	70	G	1	SMAD2|SMAD4	HCD|HCD	0.000309252	0	0	0	0	1	0	0	3	3	0	0	0	0	0	0	0	0	0	1	0	0	0	0	0	0	0	1	0	0	3	0	1	0
PF04065	Not3	20	E	1	CNOT3	CDG	0.0410817	0	0	1	0	0	0	0	0	0	0	0	0	0	0	0	0	0	0	0	0	0	0	0	0	0	0	4	0	0	0	0	0	0
PF04811	Sec23_trunk	188	R	1	SEC23B	CDG	0.0319277	0	0	0	0	0	0	0	0	0	0	1	0	0	0	0	0	0	0	0	0	0	0	0	0	0	0	0	0	3	1	0	0	0
PF05063	MT-A70	113	R	1	METTL14	HCD	0.0320602	0	0	0	0	0	0	0	0	0	0	0	0	0	0	0	0	0	0	0	0	0	0	0	0	1	0	0	0	0	0	0	4	0
PF05185	PRMT5	60	A	1	CARM1	HCD	0.000210306	0	0	0	0	0	0	0	0	0	0	2	0	0	0	0	0	0	0	2	0	0	0	0	0	0	1	0	0	2	2	0	0	0
PF05729	NACHT	108	R	1	NLRP3	HCD	0.0242649	0	0	0	1	2	0	0	0	0	0	0	0	0	0	0	0	0	0	2	1	0	0	0	1	0	0	0	0	0	0	0	0	0
PF05923	APC_crr	11	E	0.737056	APC	HCD	0.000530156	0	0	1	1	0	0	0	15	0	0	0	0	0	0	0	0	0	0	0	0	0	0	0	0	0	0	0	0	0	0	0	0	0
PF06229	FRG1	2	W	1	FRG1B	HCD	0.0148097	0	0	0	0	0	0	0	0	0	0	0	0	0	0	0	0	3	0	1	0	0	0	0	0	4	1	0	0	1	0	0	0	0
PF06229	FRG1	4	L	1	FRG1B	HCD	0.0163404	0	0	0	0	0	0	0	0	0	0	0	1	0	0	0	0	0	0	3	0	0	0	0	0	4	1	1	0	0	0	0	0	0
PF06229	FRG1	6	T	1	FRG1B	HCD	0.000663119	0	0	0	0	0	0	0	0	0	0	0	0	1	0	2	0	0	0	1	0	0	0	0	0	4	2	0	0	2	0	0	0	1
PF06229	FRG1	16	F	1	FRG1B	HCD	2.00766e-06	0	0	0	0	0	0	0	0	0	0	1	2	0	0	0	0	2	1	3	0	0	0	0	0	4	3	0	0	1	2	0	0	1
PF06229	FRG1	18	A	1	FRG1B	HCD	1.71874e-07	0	0	0	0	0	1	0	0	0	0	1	1	1	0	0	0	2	0	1	0	0	0	0	0	5	1	3	0	5	3	0	0	2
PF06229	FRG1	20	K	1	FRG1B	HCD	0.00135406	0	0	0	0	0	0	0	0	0	0	0	0	4	0	1	0	0	0	0	0	0	0	0	0	2	1	3	0	1	1	0	0	0
PF06229	FRG1	23	D	1	FRG1B	HCD	2.70542e-06	1	0	0	0	0	0	0	0	0	0	2	1	2	0	1	0	0	0	0	0	0	0	0	0	6	2	1	0	1	0	0	0	3
PF06229	FRG1	28	L	1	FRG1B	HCD	0.00158075	2	0	0	0	0	0	0	0	0	0	0	0	1	0	0	0	2	0	0	0	0	0	0	0	3	1	2	0	0	0	0	1	1
PF06229	FRG1	33	G	1	FRG1B	HCD	3.29152e-08	1	0	0	0	4	0	0	0	0	0	1	2	1	0	5	0	0	0	2	0	0	0	0	0	3	1	2	0	4	0	0	0	0
PF06229	FRG1	36	L	1	FRG1B	HCD	1.66386e-07	1	0	0	0	0	0	0	0	0	0	1	1	1	0	4	0	1	0	0	0	0	0	0	0	2	5	5	0	2	0	0	0	1
PF06229	FRG1	38	I	1	FRG1B	HCD	2.71633e-17	0	0	0	0	0	0	0	0	0	0	1	5	3	0	1	0	5	0	2	0	0	0	0	0	8	3	10	0	4	3	0	0	3
PF06229	FRG1	39	N	1	FRG1B	HCD	3.08484e-13	0	0	0	0	0	0	0	0	0	0	2	2	2	0	1	0	3	0	2	0	0	0	0	0	8	3	9	0	4	2	0	0	1
PF06229	FRG1	41	D	1	FRG1B	HCD	0.00271075	0	0	0	0	0	0	0	0	0	0	0	1	0	0	0	0	0	0	0	0	0	0	0	0	0	1	3	0	6	1	0	0	0
PF06229	FRG1	45	G	1	FRG1B	HCD	1.1801e-07	0	0	0	0	0	0	0	0	0	0	0	6	0	0	1	0	2	0	5	0	0	0	0	0	0	3	3	0	3	1	0	0	0
PF06229	FRG1	51	G	1	FRG1B	HCD	0.000103003	0	0	0	0	0	0	0	0	0	0	0	0	8	0	0	0	0	0	1	0	0	0	0	0	0	0	0	0	2	0	0	0	4
PF06229	FRG1	57	E	1	FRG1B	HCD	1.51617e-13	3	0	0	0	0	0	0	0	0	0	3	3	0	0	0	0	3	0	3	0	0	0	0	0	12	1	3	0	7	1	0	0	1
PF06229	FRG1	61	Q	1	FRG1B	HCD	0.000343822	0	0	0	0	0	0	0	0	0	0	0	0	0	0	0	0	0	0	1	0	0	0	0	0	13	0	1	0	0	0	0	0	0
PF06465	DUF1087	50	R	1	CHD3|CHD4	CDG|HCD	0.00290027	0	0	0	0	0	0	0	2	0	0	0	0	0	0	0	0	0	0	0	0	0	0	0	0	0	0	0	0	0	2	0	3	0
PF06777	DUF1227	45	D	1	ERCC2	HCD	2.18947e-08	19	0	0	0	0	0	0	0	0	0	0	0	0	0	0	0	0	0	0	0	0	0	0	0	0	0	0	0	0	0	0	0	0
PF07710	P53_tetramer	14	Q	1	TP53	HCD	3.12972e-12	0	0	3	7	6	0	1	2	0	1	0	6	0	0	0	0	0	0	2	2	0	0	0	5	2	0	1	1	2	0	0	1	0
PF07710	P53_tetramer	15	I	1	TP53	HCD	0.00430385	0	0	1	0	2	0	0	0	0	0	0	2	0	0	0	0	2	3	2	1	0	0	0	1	0	0	0	1	0	0	0	1	0
PF07710	P53_tetramer	20	R	1	TP53	HCD	4.35921e-07	1	0	0	1	1	1	0	2	0	1	0	2	1	0	0	1	1	1	7	2	0	0	0	2	0	0	1	0	0	2	0	0	0
PF07710	P53_tetramer	25	R	1	TP53	HCD	8.90046e-14	0	1	2	10	4	0	0	2	3	2	2	4	0	0	0	1	1	1	1	0	0	0	0	3	3	0	0	0	2	3	0	1	0
PF07714	Pkinase_Tyr	10	G	1	ABL1|BRAF|ERBB4|EPHA3|EGFR|LYN|JAK2	HCD|HCD|CDG|CDG|HCD|HCD|HCD	0.0147337	0	0	0	0	3	0	0	0	0	0	0	0	0	0	0	0	0	0	8	2	0	2	0	0	0	0	0	0	4	1	0	0	0
PF07714	Pkinase_Tyr	13	G	0.795742	BRAF|FLT3|EPHA3|EGFR|ERBB4	HCD|HCD|CDG|HCD|CDG	0.000434929	0	0	1	0	3	1	0	0	0	0	0	0	0	0	0	0	1	0	7	1	0	3	0	0	0	1	2	0	5	0	0	0	0
PF07714	Pkinase_Tyr	38	M	0.29031	EGFR|LYN|EPHA3	HCD|HCD|CDG	2.15646e-05	0	0	0	0	6	0	0	0	0	0	0	0	0	0	0	0	0	0	23	0	0	0	0	0	0	0	0	0	1	0	0	0	0
PF07714	Pkinase_Tyr	39	L	0.76565	ERBB2|BRAF|EGFR|LYN|FGFR2	HCD|HCD|HCD|HCD|HCD	0.000722694	0	0	1	8	4	0	0	2	0	0	0	0	0	0	1	0	0	0	4	0	0	0	0	0	0	0	0	0	2	1	0	2	0
PF07714	Pkinase_Tyr	61	K	0.249202	ERBB2|EGFR|ERBB4	HCD|HCD|CDG	0.0095413	0	0	1	0	5	0	0	1	3	0	0	0	0	0	0	0	0	0	6	0	0	0	0	0	0	0	0	0	0	4	0	0	0
PF07714	Pkinase_Tyr	70	R	0.447115	EGFR|ERBB4|FGFR2|EPHB6|ERBB2|EPHA3|FES|JAK2|LYN|MATK	HCD|CDG|HCD|CDG|HCD|CDG|HCD|HCD|HCD|HCD	0.00175066	0	0	1	5	5	0	0	1	0	0	0	2	0	0	0	0	0	1	1	0	0	0	0	0	0	0	0	0	0	2	0	6	0
PF07714	Pkinase_Tyr	229	I	0.726933	ERBB2|ERBB4|EPHB6|PDGFRA	HCD|CDG|CDG|HCD	0.00687674	0	0	0	1	5	0	0	5	0	0	0	0	0	0	0	0	0	0	0	0	0	0	0	0	2	0	0	0	0	4	0	3	1
PF07714	Pkinase_Tyr	261	L	0.653198	EGFR|BRAF|ERBB4	HCD|HCD|CDG	5.76074e-08	0	0	0	0	4	0	0	0	0	0	0	0	0	0	0	0	0	0	29	0	0	1	0	0	0	0	1	0	3	0	0	0	0
PF07714	Pkinase_Tyr	264	D	0.333162	BRAF|EGFR|KIT|FLT3|FGFR2|PDGFRA	HCD|HCD|HCD|HCD|HCD|HCD	1.0823e-277	0	0	1	1	69	0	0	26	0	0	5	0	0	0	1	21	1	0	14	3	0	5	0	0	0	0	0	0	259	1	237	0	0
PF07714	Pkinase_Tyr	265	I	0.313365	BRAF|EPHA3|ERBB4	HCD|CDG|CDG	0.000722694	0	0	2	0	2	0	0	2	0	0	0	0	0	0	0	0	0	0	4	0	0	0	0	0	0	0	4	0	7	2	1	1	0
PF08064	UME	63	G	1	ATR	HCD	0.0481076	0	0	0	0	0	0	0	0	0	0	0	0	0	0	0	0	0	0	0	3	0	0	0	0	0	0	0	0	0	0	0	1	0
PF08065	K167R	54	P	0.527118	MKI67	CDG	0.00342992	0	0	0	0	1	0	0	0	0	0	0	2	0	0	1	0	0	1	3	1	0	0	0	0	3	0	1	0	0	1	0	0	0
PF08214	KAT11	94	D	1	EP300	HCD	3.44016e-08	0	0	3	0	2	5	0	0	0	2	0	4	0	0	0	0	0	0	0	2	1	0	0	0	0	0	0	0	0	0	0	0	0
PF08214	KAT11	163	K	1	EP300	HCD	0.0168225	0	0	0	1	6	0	0	0	0	0	0	0	0	0	0	0	0	0	0	0	0	0	0	0	0	0	0	0	0	0	0	0	0
PF08264	Anticodon_1	77	R	1	IARS2	CDG	0.0312432	0	0	0	0	0	0	0	0	0	0	0	0	0	0	0	0	0	0	0	0	0	0	0	0	0	0	0	0	5	0	0	0	0
PF08563	P53_TAD	23	P	1	TP53	HCD	0.0046393	1	0	0	0	1	0	1	1	0	0	0	0	1	0	0	0	0	0	0	0	0	0	0	0	1	0	0	0	2	0	0	0	0
PF08917	ecTbetaR2	79	E	1	TGFBR2	HCD	1.04113e-35	0	0	3	0	47	1	1	20	0	0	0	0	0	0	0	0	0	0	0	0	0	0	0	0	0	0	0	0	1	9	0	0	0
PF08934	Rb_C	20	R	1	RB1	HCD	0.0160764	0	0	1	0	1	1	0	0	0	0	1	0	0	0	0	0	0	0	0	0	0	0	0	1	0	0	1	0	0	0	0	1	0
PF09787	Golgin_A5	327	L	1	GOLGA5	HCD	0.0229154	0	0	0	0	7	0	0	0	0	0	0	0	0	0	0	0	0	0	0	0	0	0	0	0	0	0	0	0	0	0	0	0	0
PF10409	PTEN_C2	25	N	1	PTEN	HCD	0.00410433	0	0	0	1	3	1	0	0	0	0	0	0	0	1	0	0	0	1	0	0	0	0	0	0	0	0	0	0	1	0	0	4	0
PF10409	PTEN_C2	46	R	1	PTEN	HCD	6.26018e-14	0	0	2	0	6	1	0	2	0	0	5	0	0	0	0	0	0	0	0	0	0	0	0	1	0	0	2	0	0	3	0	14	2
PF10409	PTEN_C2	78	L	1	PTEN	HCD	6.84859e-07	0	0	0	0	6	0	0	0	0	0	0	0	1	0	0	0	0	0	0	0	0	0	0	0	0	0	0	0	0	15	0	0	0
PF10409	PTEN_C2	101	E	1	PTEN	HCD	0.0451076	0	0	0	0	7	0	0	0	0	0	0	0	1	0	0	0	0	0	0	0	0	0	0	0	0	0	0	0	1	0	0	0	0
PF10409	PTEN_C2	130	V	1	PTEN	HCD	2.39322e-07	0	0	0	3	4	0	0	0	0	0	3	0	0	1	0	0	0	0	1	0	0	0	0	0	0	0	0	0	0	1	0	10	0
PF10409	PTEN_C2	134	T	1	PTEN	HCD	0.00607819	0	0	0	0	4	1	0	1	0	0	1	0	0	0	0	0	0	1	0	0	0	0	0	0	0	0	1	0	0	3	0	0	0
PF10409	PTEN_C2	156	V	1	PTEN	HCD	0.0451076	0	0	0	0	1	1	0	0	0	0	1	0	0	2	0	0	0	0	0	0	0	0	0	0	0	0	0	0	0	0	0	4	0
PF10479	FSA_C	289	R	1	KIAA1109	HCD	0.0254536	0	0	0	0	0	0	0	0	0	0	0	0	0	0	0	0	0	0	0	0	0	0	0	0	0	0	0	0	4	1	0	1	0
PF11414	Suppressor_APC	16	R	1	APC	HCD	0.00630398	0	0	1	0	0	0	0	0	0	0	0	0	0	0	0	0	0	1	4	0	0	0	0	0	0	0	0	0	0	1	0	0	0
PF11640	TAN	19	R	1	ATM	HCD	0.0449849	1	0	0	0	1	0	0	0	0	0	0	0	0	0	0	0	0	0	0	0	0	0	0	0	0	0	1	0	0	1	0	1	0
PF11934	DUF3452	23	S	1	RB1	HCD	0.00784469	0	0	0	0	2	0	0	0	0	0	0	0	0	0	0	0	0	1	1	2	0	0	0	0	0	0	0	2	0	0	0	0	0
PF12031	DUF3518	15	R	1	ARID1A	HCD	6.96334e-06	0	0	0	0	3	1	0	2	0	0	0	0	0	0	0	0	0	0	0	0	0	0	0	0	0	0	0	0	0	1	0	9	0
PF12031	DUF3518	113	G	1	ARID1A	HCD	0.042146	0	0	0	0	0	1	0	0	1	0	0	0	0	0	0	0	0	0	1	0	0	0	0	0	0	0	0	0	1	2	0	0	0
PF12031	DUF3518	165	P	1	ARID1A	HCD	0.00039798	0	0	0	0	3	0	0	0	0	0	0	0	0	0	0	0	0	0	0	0	0	0	0	0	0	0	0	0	0	8	0	0	0
PF12031	DUF3518	184	R	1	ARID1A	HCD	0.00667591	0	0	1	0	0	0	0	0	0	0	0	0	0	0	0	0	0	1	0	0	0	0	0	0	0	0	0	0	1	3	0	2	0
PF12134	PRP8_domainIV	116	H	1	PRPF8	HCD	0.0325728	0	0	1	0	0	0	0	0	0	0	0	0	0	2	0	0	0	0	0	0	0	0	0	0	0	0	0	0	0	0	0	2	0
PF12157	DUF3591	279	R	1	TAF1	HCD	0.0157494	0	0	0	0	1	0	0	0	0	0	0	0	0	0	0	0	0	0	0	0	0	0	0	0	0	0	0	0	1	0	0	5	0
PF12347	HJURP_C	10	P	1	MEF2A	HCD	0.00228788	0	0	0	0	0	0	0	0	0	0	0	0	0	0	2	0	0	0	0	1	1	0	0	0	2	0	0	0	0	1	0	0	0
PF12886	TORC_C	11	S	1	CRTC1	HCD	3.07429e-11	1	0	0	1	14	0	0	5	0	0	0	0	0	0	0	0	0	0	0	0	0	0	0	0	1	0	0	0	0	4	0	0	0
PF13415	Kelch_3	41	E	0.376883	LZTR1	HCD	0.0058628	6	0	0	0	1	0	0	0	0	0	0	0	0	0	0	0	0	0	1	0	0	0	0	0	0	0	0	0	0	0	0	0	0
PF13465	zf-H2C2_2	6	R	0.97858	CTCF	HCD	0.0266541	0	0	0	0	0	0	0	1	0	0	0	0	0	0	0	0	0	0	0	0	0	0	0	0	0	0	0	0	0	2	0	0	0
PF13465	zf-H2C2_2	10	R	0.45864	CTCF|ZNF91|ZNF300|ZEB2|ZNF132|ZNF814	HCD|HCD|HCD|CDG|HCD|HCD	2.46362e-07	0	0	0	2	2	0	0	6	0	1	0	0	0	0	0	0	0	2	0	2	0	0	0	1	0	0	1	0	2	2	0	23	1
PF13465	zf-H2C2_2	14	G	0.602908	ZNF814|ZNF132|CTCF|ZNF91|ZNF300	HCD|HCD|HCD|HCD|HCD	0.0367111	3	0	0	2	0	0	0	0	0	0	0	0	1	0	4	0	1	1	5	2	1	0	0	0	0	0	2	0	0	3	0	1	0
PF13465	zf-H2C2_2	16	K	0.757861	CTCF|ZNF132|ZNF814|ZNF91|ZNF300	HCD|HCD|HCD|HCD|HCD	0.0397062	3	0	0	0	0	0	0	4	0	0	0	2	2	0	4	0	0	0	1	0	0	0	0	0	0	0	1	0	0	3	0	4	1
PF13465	zf-H2C2_2	17	P	0.608639	ZNF300|ZNF91|CTCF|ZNF814|ZEB2|ZNF132|ZNF844	HCD|HCD|HCD|HCD|CDG|HCD|HCD	0.0141184	3	0	1	1	0	2	0	1	1	0	1	1	1	0	2	0	0	1	1	1	0	0	0	0	1	0	0	0	5	1	0	4	0
PF13465	zf-H2C2_2	29	Q	0.256874	ZNF91|CTCF|ZEB2|ZNF132	HCD|HCD|CDG|HCD	7.6629e-07	0	0	4	0	2	0	0	1	1	0	0	0	0	0	0	0	4	1	1	0	2	0	0	1	5	0	8	0	3	2	0	6	0
PF13516	LRR_6	15	G	0.612063	NLRP3	HCD	0.000331826	0	0	0	0	11	0	0	0	0	0	0	0	0	0	0	0	0	0	1	0	0	0	0	0	0	0	0	0	0	0	0	0	0
PF13771	zf-HC5HC2H	42	C	1	KMT2D	HCD	4.36574e-05	0	0	0	0	0	0	0	0	0	0	0	0	0	0	1	0	0	0	0	0	0	0	0	0	0	0	0	0	0	16	0	0	0
PF13771	zf-HC5HC2H	73	C	0.299402	KMT2C	HCD	0.0332038	0	0	1	0	0	0	0	0	0	0	0	0	0	0	0	0	0	0	0	0	0	0	0	0	0	0	7	0	1	0	0	0	0
PF13771	zf-HC5HC2H	81	F	0.195696	KMT2C|PHF6	HCD|HCD	0.000885453	0	0	1	0	6	0	0	0	0	0	0	0	0	0	0	0	0	0	0	0	0	0	0	0	0	0	0	0	0	6	0	0	0
PF13855	LRR_8	41	E	0.630389	TLR4	CDG	0.00654466	0	0	0	0	2	0	0	0	2	0	0	0	0	0	0	0	0	0	0	0	0	0	0	0	0	0	0	0	2	4	0	0	0
PF13855	LRR_8	87	E	0.7737	LUM|TLR4	HCD|CDG	0.00442964	0	0	0	0	0	0	0	1	0	0	0	0	0	0	0	0	0	0	0	0	0	0	0	0	0	0	0	0	10	0	0	0	0
PF14484	FISNA	19	R	1	NLRP3	HCD	0.00322318	0	0	0	0	1	0	0	0	0	0	0	0	1	0	0	0	0	0	3	0	0	0	0	0	0	0	1	0	0	0	0	1	0
PF14843	GF_recep_IV	93	P	1	EGFR|ERBB4	HCD|CDG	0.00986617	0	0	0	0	1	0	0	1	0	0	5	0	0	1	0	0	0	0	0	0	0	0	0	0	0	0	0	0	0	0	0	0	0
PF14843	GF_recep_IV	95	G	1	EGFR	HCD	1.68573e-07	0	0	0	0	0	0	0	0	0	0	16	0	0	0	0	0	3	0	0	0	0	0	0	0	0	0	0	0	0	0	0	0	0
PF14844	PH_BEACH	97	V	1	NBEA	CDG	0.045942	0	0	0	0	0	0	0	0	0	0	0	0	0	0	0	0	0	0	0	0	0	0	0	0	0	0	0	0	0	5	0	0	0
PF14915	CCDC144C	27	K	1	POTEF	HCD	0.0396357	0	0	0	0	0	0	0	1	0	0	0	0	0	0	0	0	0	0	0	0	0	0	0	0	0	0	0	0	1	0	0	3	0

## Sheet: Table S4
Pfam ID	Pfam Name	Multiple Aligned Position	Consensus Amino Acid	Trident Conservation Score	Genes Mutated in Multiple Align Position	Rank	Position Qvalue	ACC	ACYC	BLCA	BRCA	CELLLINE	CESC	COADREAD	ESCA	ESCC	GBM	HNSC	KICH	KIRC	KIRP	LGG	LIHC	LUAD	LUSC	MBL	OV	PAAD	PRAD	SCLC	SKCM	STAD	UCEC	UCS
PF00454	PI3_PI4_kinase	57	C	0.492172	MTOR	HCD	0.0131072	0	0	0	0	1	2	1	0	0	0	0	0	1	1	0	0	0	0	0	0	0	0	0	2	0	3	0
PF00454	PI3_PI4_kinase	365	L	0.359579	ATM|ATR|PI4KAP2|MTOR|PIK3C2A|PIK3CA|PRKDC	HCD|HCD|NCDG|HCD|NCDG|HCD|NCDG	0.00134558	0	0	0	2	5	0	0	0	0	0	1	4	0	0	0	0	0	0	1	0	3	0	0	1	0	1	0
PF00613	PI3Ka	24	E	0.112206	PIK3C2A|PIK3CA	NCDG|HCD	5.68e-61	0	0	18	53	10	12	10	4	0	2	15	0	1	1	2	1	4	3	0	0	0	2	1	0	5	13	0
PF00613	PI3Ka	27	E	0.231326	PIK3CA|PIK3CB|PIK3CG	HCD|HCD|HCD	1.31e-136	0	0	43	84	27	26	31	3	2	6	23	0	3	1	3	1	9	10	0	1	0	6	1	3	12	15	5
PF00613	PI3Ka	28	E	0.239143	PIK3CA|PIK3CB	HCD|HCD	1.9e-16	0	0	3	13	3	1	3	0	0	1	0	0	0	0	3	0	0	0	1	0	0	3	0	1	3	11	1
PF00792	PI3K_C2	1	E	0.144491	PIK3C2A|PIK3CA	NCDG|HCD	0.0420547	0	0	0	1	2	0	2	0	0	0	0	0	0	0	0	0	1	0	0	0	0	0	0	0	0	2	0
PF00792	PI3K_C2	16	E	0.361568	PIK3CA|PIK3C2A|PIK3CB	HCD|NCDG|HCD	0.0420547	0	0	1	2	2	1	0	0	0	0	1	0	0	0	0	0	0	0	0	0	0	0	0	0	1	1	0
PF00792	PI3K_C2	108	C	0.1332	PIK3CA|PIK3C2A	HCD|NCDG	1.15e-08	0	1	0	5	5	0	5	0	0	1	0	0	0	0	0	0	0	1	1	0	1	1	0	0	2	4	0
PF00792	PI3K_C2	140	E	0.317346	PIK3C2G|PIK3CA|PIK3CG|PIK3CD	NCDG|HCD|HCD|NCDG	0.0420547	0	0	2	0	1	0	0	0	0	0	2	0	0	0	0	1	1	0	0	0	0	0	0	2	0	0	0
PF00792	PI3K_C2	142	E	0.136228	PIK3CA|PIK3CB	HCD|HCD	5.44e-08	0	0	3	8	1	0	0	0	0	1	1	0	0	0	4	0	1	1	0	0	0	0	0	0	3	2	0
PF00792	PI3K_C2	173	A	0.240776	PIK3CA|PIK3CD|PIK3CG	HCD|NCDG|HCD	0.048741	0	0	2	0	0	0	2	0	0	0	0	0	0	0	0	1	0	0	0	0	0	0	0	0	0	2	0
PF02192	PI3K_p85B	8	R	1	PIK3CA|PIK3CB|PIK3CD	HCD|HCD|NCDG	1.57e-07	1	0	0	0	5	1	1	0	0	1	0	0	0	0	0	1	0	1	0	0	0	1	0	0	3	6	0
PF02192	PI3K_p85B	51	E	1	PIK3CA|PIK3CD	HCD|NCDG	0.00110439	0	0	0	3	0	1	1	0	0	2	0	0	1	0	0	0	2	0	0	0	0	0	0	0	0	1	0
PF02192	PI3K_p85B	58	R	1	PIK3CA|PIK3CD	HCD|NCDG	1.9e-12	0	0	3	2	4	0	6	0	0	3	1	0	0	0	0	0	0	0	0	0	0	1	0	0	4	11	1
PF02192	PI3K_p85B	63	R	0.385611	PIK3CA|PIK3CB	HCD|HCD	0.000203423	0	0	1	1	1	1	0	0	0	0	0	0	0	0	0	0	0	0	0	0	0	0	0	0	3	6	0
PF02192	PI3K_p85B	76	G	0.359088	PIK3CA	HCD	0.0052728	0	0	1	1	1	1	1	0	0	0	0	0	0	0	0	0	0	1	0	0	0	0	0	0	0	2	2
PF02192	PI3K_p85B	78	R	0.366085	PIK3CA	HCD	0.000167297	0	0	0	1	2	0	0	0	0	1	0	0	0	0	0	0	1	1	0	0	0	1	0	0	1	4	2

## Sheet: Legend
Column Name	Explanation
Table S1
Gene Symbol	Official Gene Symbol
Entrez	Official Gene ID
UNIPROT	Uniprot name in the form of xxxx_HUMAN
Entry	Uniprot Entry name
Rank	Either HCD (High Confidence Driver) or CDG (Candidate Driver Gene) according to Tamborero et al. nomenclature
Included Pfam	All Pfam ID included in the protein
Connection HCD to CDG via Pfam	If one of the Pfam contained in the protein is also contained in a protein of different rank (it means that the alignment encompasses sequences of HCD and CDG list)
Table S2
Gene Symbol	Official Gene Symbol
Rank	Either HCD (High Confidence Driver) or CDG (Candidate Driver Gene) according to Tamborero et al. nomenclature
Pfam	Protein Family Database ID
Connection HCD to CDG via Pfam	If one of the Pfam contained in the protein is also contained in a protein of different rank (it means that the alignment encompasses sequences of HCD and CDG list)
Min Qval among significant positions in all pfam alignments	Minimum corrected pvalue among all LowMACA analysis on Pfam aligned present on the protein at any positions
Min Qval among significant positions in full protein analysis	Minimum corrected pvalue among all positions tested on the entire protein body
Tumor Suppressor Gene	yes if the gene is included in the database of tumor suppresor genes (Zhao et al. NAR 2013)
Table S3 and Table S4
Pfam ID	Protein Family Database ID
Pfam Name	Protein Family Database extended name
Multiple Aligned Position	Amino Acid number in the consensus protein
Consensus Amino Acid	Most frequent amino acid found on the consensus protein
Trident Conservation Score	Score between 0 and 1 where 0 is not conserved and 1 completely conserved
Genes Mutated in Multiple Align Position	Gene symbols of the mutated proteins in the multiple aligned position
Rank	Either HCD (High Confidence Driver) or CDG (Candidate Driver Gene) according to Tamborero et al. nomenclature or NCDG (New Candidate Driver Gene)
Position Qvalue	Corrected pvalue of the multiple aligned position
ACC	Adrenocortical Carcinoma
ACYC	Adenoid Cystic Carcinoma
BLCA	Bladder Cancer|Bladder Urothelial Carcinoma
BRCA	Breast Invasive Carcinoma
CELLLINE	Cancer Cell Line Encyclopedia|NCI-60 Cell Lines
CESC	Cervical Squamous Cell Carcinoma and Endocervical Adenocarcinoma
CHOL	Cholangiocarcinoma|Intrahepatic Cholangiocarcinoma
COADREAD	Colorectal Adenocarcinoma|Colorectal Adenocarcinoma Triplets
ESCA	Esophageal Adenocarcinoma|Esophageal Carcinoma
ESCC	Esophageal Squamous Cell Carcinoma
GBM	Glioblastoma|Glioblastoma Multiforme
HNSC	Head and Neck Squamous Cell Carcinoma
KICH	Kidney Chromophobe
KIRC	Kidney Renal Clear Cell Carcinoma
KIRP	Kidney Renal Papillary Cell Carcinoma
LAML	Acute Myeloid Leukemia
LGG	Brain Lower Grade Glioma
LIHC	Liver Hepatocellular Carcinoma
LUAD	Lung Adenocarcinoma
LUSC	Lung Squamous Cell Carcinoma
MBL	Medulloblastoma
MM	Multiple Myeloma
MPNST	Malignant Peripheral Nerve Sheath Tumor
OV	Ovarian Serous Cystadenocarcinoma
PAAD	Pancreatic Adenocarcinoma
PCPG	Pheochromocytoma and Paraganglioma
PRAD	Prostate Adenocarcinoma
SCLC	Small Cell Lung Cancer
SKCM	Melanoma|Skin Cutaneous Melanoma
STAD	Stomach Adenocarcinoma
THCA	Papillary Thyroid Carcinoma|Thyroid Carcinoma
UCEC	Uterine Corpus Endometrial Carcinoma|Uterine Corpus Endometrioid Carcinoma
UCS	Uterine Carcinosarcoma
